# Supplementary material for: Primary osteoarthritis chondrocyte map of chromatin conformation reveals novel candidate effector genes
Source: Ann Rheum Dis. 2024 Mar 13;83(8):1048–59. doi: 10.1136/ard-2023-224945 (PMC11287644; doi:10.1136/ard-2023-224945)
Supplement: Supplementary data [file ard-2023-224945supp016.xlsx]

## Sheet: Active_Promoters_with_genes
Supplemental Table 5: Active promoters from ENCODE SCREEN (V3, PMID 32728249) in the Hi-C loop data identified by overlaying with ATAC-Seq (PMID 30341348) and ChiP-Seq peaks (PMID 30194383) (H3K4me3, H3K27ac) looping to an active enhancer (H3K4me1, H3K27ac). Respective target genes of identified promoters were identified by extending promoter regions 500bp upstream and 1500bp downstream and overl…
Chromosome	Promoter start	Promoter end	ENCODE SCREEN ID	ENSEMBL gene ID	Gene description	Gene start	Gene end	Gene symbol
6	52995143	52995492	EH38E2473453	ENSG00000202198	7SK RNA [Source:RFAM;Acc:RF00100]	52995620	52995950	7SK
6	52995510	52995737	EH38E3712770	ENSG00000202198	7SK RNA [Source:RFAM;Acc:RF00100]	52995620	52995950	7SK
12	9065027	9065377	EH38E3002453	ENSG00000245105	A2M antisense RNA 1 [Source:HGNC Symbol;Acc:HGNC:27057]	9065163	9068689	A2M-AS1
22	42720718	42721062	EH38E3484728	ENSG00000128274	alpha 1,4-galactosyltransferase (P blood group) [Source:HGNC Symbol;Acc:HGNC:18149]	42692121	42721298	A4GALT
12	53321180	53321505	EH38E3018632	ENSG00000094914	aladin WD repeat nucleoporin [Source:HGNC Symbol;Acc:HGNC:13666]	53307456	53324864	AAAS
12	53321512	53321765	EH38E3018633	ENSG00000094914	aladin WD repeat nucleoporin [Source:HGNC Symbol;Acc:HGNC:13666]	53307456	53324864	AAAS
12	53324762	53325112	EH38E3018639	ENSG00000094914	aladin WD repeat nucleoporin [Source:HGNC Symbol;Acc:HGNC:13666]	53307456	53324864	AAAS
12	125065229	125065574	EH38E3049666	ENSG00000081760	acetoacetyl-CoA synthetase [Source:HGNC Symbol;Acc:HGNC:21298]	125065434	125143333	AACS
15	67254571	67254921	EH38E1772301	ENSG00000103591	alpha and gamma adaptin binding protein [Source:HGNC Symbol;Acc:HGNC:25662]	67200667	67255195	AAGAB
15	67255015	67255173	EH38E3141710	ENSG00000103591	alpha and gamma adaptin binding protein [Source:HGNC Symbol;Acc:HGNC:25662]	67200667	67255195	AAGAB
15	67255188	67255359	EH38E3141711	ENSG00000103591	alpha and gamma adaptin binding protein [Source:HGNC Symbol;Acc:HGNC:25662]	67200667	67255195	AAGAB
2	69643059	69643362	EH38E3350366	ENSG00000115977	AP2 associated kinase 1 [Source:HGNC Symbol;Acc:HGNC:19679]	69457997	69674349	AAK1
2	69643569	69643918	EH38E2007378	ENSG00000115977	AP2 associated kinase 1 [Source:HGNC Symbol;Acc:HGNC:19679]	69457997	69674349	AAK1
11	77820745	77821095	EH38E2974615	ENSG00000087884	adipogenesis associated Mth938 domain containing [Source:HGNC Symbol;Acc:HGNC:30205]	77821109	77918432	AAMDC
11	77821170	77821466	EH38E2974616	ENSG00000087884	adipogenesis associated Mth938 domain containing [Source:HGNC Symbol;Acc:HGNC:30205]	77821109	77918432	AAMDC
2	218269596	218269911	EH38E3400455	ENSG00000127837	angio associated migratory cell protein [Source:HGNC Symbol;Acc:HGNC:18]	218264129	218270178	AAMP
2	218270155	218270504	EH38E3400456	ENSG00000127837	angio associated migratory cell protein [Source:HGNC Symbol;Acc:HGNC:18]	218264129	218270178	AAMP
17	76452909	76453084	EH38E1887037	ENSG00000129673	aralkylamine N-acetyltransferase [Source:HGNC Symbol;Acc:HGNC:19]	76453351	76470117	AANAT
17	76453091	76453441	EH38E1887038	ENSG00000129673	aralkylamine N-acetyltransferase [Source:HGNC Symbol;Acc:HGNC:19]	76453351	76470117	AANAT
4	56387312	56387660	EH38E3585584	ENSG00000157426	aminoadipate-semialdehyde dehydrogenase [Source:HGNC Symbol;Acc:HGNC:23993]	56338287	56387508	AASDH
11	106077310	106077659	EH38E2982413	ENSG00000149313	aminoadipate-semialdehyde dehydrogenase-phosphopantetheinyl transferase [Source:HGNC Symbol;Acc:HGNC:14235]	106075501	106098699	AASDHPPT
7	122143987	122144138	EH38E3796970	ENSG00000008311	aminoadipate-semialdehyde synthase [Source:HGNC Symbol;Acc:HGNC:17366]	122064583	122144308	AASS
7	122144175	122144525	EH38E3796971	ENSG00000008311	aminoadipate-semialdehyde synthase [Source:HGNC Symbol;Acc:HGNC:17366]	122064583	122144308	AASS
20	31722522	31722685	EH38E3426917	ENSG00000281376	apoptotic BCL2L1-antisense long non-coding RNA [Source:HGNC Symbol;Acc:HGNC:49667]	31721507	31723409	ABALON
20	31722704	31723051	EH38E2106397	ENSG00000281376	apoptotic BCL2L1-antisense long non-coding RNA [Source:HGNC Symbol;Acc:HGNC:49667]	31721507	31723409	ABALON
20	31723490	31723812	EH38E2106399	ENSG00000281376	apoptotic BCL2L1-antisense long non-coding RNA [Source:HGNC Symbol;Acc:HGNC:49667]	31721507	31723409	ABALON
20	31723825	31724047	EH38E2106400	ENSG00000281376	apoptotic BCL2L1-antisense long non-coding RNA [Source:HGNC Symbol;Acc:HGNC:49667]	31721507	31723409	ABALON
16	8674361	8674711	EH38E3166702	ENSG00000183044	4-aminobutyrate aminotransferase [Source:HGNC Symbol;Acc:HGNC:23]	8674596	8784575	ABAT
9	104927482	104927830	EH38E3898872	ENSG00000165029	ATP binding cassette subfamily A member 1 [Source:HGNC Symbol;Acc:HGNC:29]	104781006	104928155	ABCA1
16	21300551	21300901	EH38E3172473	ENSG00000189149	ATP binding cassette subfamily A member 15, pseudogene [Source:HGNC Symbol;Acc:HGNC:34405]	21300849	21339037	ABCA15P
16	21300906	21301121	EH38E3172474	ENSG00000189149	ATP binding cassette subfamily A member 15, pseudogene [Source:HGNC Symbol;Acc:HGNC:34405]	21300849	21339037	ABCA15P
16	2340695	2341045	EH38E3163191	ENSG00000238098	ATP binding cassette subfamily A member 17, pseudogene [Source:HGNC Symbol;Acc:HGNC:32972]	2339150	2426699	ABCA17P
16	2340695	2341045	EH38E3163191	ENSG00000167972	ATP binding cassette subfamily A member 3 [Source:HGNC Symbol;Acc:HGNC:33]	2275881	2340746	ABCA3
17	69327030	69327380	EH38E1881837	ENSG00000154265	ATP binding cassette subfamily A member 5 [Source:HGNC Symbol;Acc:HGNC:35]	69244311	69327244	ABCA5
19	1039867	1040217	EH38E3280197	ENSG00000064687	ATP binding cassette subfamily A member 7 [Source:HGNC Symbol;Acc:HGNC:37]	1039997	1065572	ABCA7
1	229558544	229558779	EH38E1430050	ENSG00000135776	ATP binding cassette subfamily B member 10 [Source:HGNC Symbol;Acc:HGNC:41]	229516582	229558707	ABCB10
2	219218843	219219192	EH38E3401196	ENSG00000115657	ATP binding cassette subfamily B member 6 (Langereis blood group) [Source:HGNC Symbol;Acc:HGNC:47]	219209772	219218994	ABCB6
7	151028124	151028472	EH38E2601111	ENSG00000197150	ATP binding cassette subfamily B member 8 [Source:HGNC Symbol;Acc:HGNC:49]	151028422	151047782	ABCB8
12	122974310	122974476	EH38E3047792	ENSG00000150967	ATP binding cassette subfamily B member 9 [Source:HGNC Symbol;Acc:HGNC:50]	122920951	122981649	ABCB9
12	122974523	122974864	EH38E3047793	ENSG00000150967	ATP binding cassette subfamily B member 9 [Source:HGNC Symbol;Acc:HGNC:50]	122920951	122981649	ABCB9
12	122975033	122975383	EH38E3047794	ENSG00000150967	ATP binding cassette subfamily B member 9 [Source:HGNC Symbol;Acc:HGNC:50]	122920951	122981649	ABCB9
12	122980232	122980388	EH38E1652039	ENSG00000150967	ATP binding cassette subfamily B member 9 [Source:HGNC Symbol;Acc:HGNC:50]	122920951	122981649	ABCB9
12	122980575	122980774	EH38E3047806	ENSG00000150967	ATP binding cassette subfamily B member 9 [Source:HGNC Symbol;Acc:HGNC:50]	122920951	122981649	ABCB9
12	122980785	122980990	EH38E3047807	ENSG00000150967	ATP binding cassette subfamily B member 9 [Source:HGNC Symbol;Acc:HGNC:50]	122920951	122981649	ABCB9
12	122981061	122981276	EH38E1652041	ENSG00000150967	ATP binding cassette subfamily B member 9 [Source:HGNC Symbol;Acc:HGNC:50]	122920951	122981649	ABCB9
6	43427364	43427699	EH38E3709063	ENSG00000124574	ATP binding cassette subfamily C member 10 [Source:HGNC Symbol;Acc:HGNC:52]	43427366	43450427	ABCC10
16	48244117	48244464	EH38E3178831	ENSG00000121270	ATP binding cassette subfamily C member 11 [Source:HGNC Symbol;Acc:HGNC:14639]	48165773	48247568	ABCC11
13	95301141	95301297	EH38E3075645	ENSG00000125257	ATP binding cassette subfamily C member 4 [Source:HGNC Symbol;Acc:HGNC:55]	95019835	95301475	ABCC4
13	95301363	95301707	EH38E3075646	ENSG00000125257	ATP binding cassette subfamily C member 4 [Source:HGNC Symbol;Acc:HGNC:55]	95019835	95301475	ABCC4
3	184017824	184018168	EH38E3557726	ENSG00000114770	ATP binding cassette subfamily C member 5 [Source:HGNC Symbol;Acc:HGNC:56]	183919934	184017939	ABCC5
1	94418111	94418459	EH38E2825742	ENSG00000117528	ATP binding cassette subfamily D member 3 [Source:HGNC Symbol;Acc:HGNC:67]	94418389	94518666	ABCD3
1	94418553	94418770	EH38E1369003	ENSG00000117528	ATP binding cassette subfamily D member 3 [Source:HGNC Symbol;Acc:HGNC:67]	94418389	94518666	ABCD3
4	145097826	145098014	EH38E3608141	ENSG00000164163	ATP binding cassette subfamily E member 1 [Source:HGNC Symbol;Acc:HGNC:69]	145098288	145129524	ABCE1
4	145098070	145098418	EH38E3608142	ENSG00000164163	ATP binding cassette subfamily E member 1 [Source:HGNC Symbol;Acc:HGNC:69]	145098288	145129524	ABCE1
4	145098480	145098716	EH38E3608143	ENSG00000164163	ATP binding cassette subfamily E member 1 [Source:HGNC Symbol;Acc:HGNC:69]	145098288	145129524	ABCE1
7	151226954	151227105	EH38E3808654	ENSG00000033050	ATP binding cassette subfamily F member 2 [Source:HGNC Symbol;Acc:HGNC:71]	151211484	151227205	ABCF2
7	151227170	151227519	EH38E2601320	ENSG00000033050	ATP binding cassette subfamily F member 2 [Source:HGNC Symbol;Acc:HGNC:71]	151211484	151227205	ABCF2
7	151226954	151227105	EH38E3808654	ENSG00000285292	ABCF2-H2BK1 readthrough [Source:HGNC Symbol;Acc:HGNC:54751]	151207837	151227166	ABCF2-H2BK1
7	151227170	151227519	EH38E2601320	ENSG00000285292	ABCF2-H2BK1 readthrough [Source:HGNC Symbol;Acc:HGNC:54751]	151207837	151227166	ABCF2-H2BK1
3	184185862	184186212	EH38E2264226	ENSG00000161204	ATP binding cassette subfamily F member 3 [Source:HGNC Symbol;Acc:HGNC:72]	184186095	184194012	ABCF3
3	184186231	184186383	EH38E3557816	ENSG00000161204	ATP binding cassette subfamily F member 3 [Source:HGNC Symbol;Acc:HGNC:72]	184186095	184194012	ABCF3
3	111978785	111979135	EH38E3531188	ENSG00000144827	abhydrolase domain containing 10, depalmitoylase [Source:HGNC Symbol;Acc:HGNC:25656]	111979010	111993368	ABHD10
7	73738522	73738827	EH38E3779528	ENSG00000106077	abhydrolase domain containing 11 [Source:HGNC Symbol;Acc:HGNC:16407]	73736094	73738852	ABHD11
7	73738834	73739184	EH38E2563245	ENSG00000106077	abhydrolase domain containing 11 [Source:HGNC Symbol;Acc:HGNC:16407]	73736094	73738852	ABHD11
20	25389694	25389876	EH38E3425953	ENSG00000100997	abhydrolase domain containing 12, lysophospholipase [Source:HGNC Symbol;Acc:HGNC:15868]	25294742	25390835	ABHD12
20	25389935	25390140	EH38E3425954	ENSG00000100997	abhydrolase domain containing 12, lysophospholipase [Source:HGNC Symbol;Acc:HGNC:15868]	25294742	25390835	ABHD12
20	25390259	25390475	EH38E3425955	ENSG00000100997	abhydrolase domain containing 12, lysophospholipase [Source:HGNC Symbol;Acc:HGNC:15868]	25294742	25390835	ABHD12
20	25390776	25391126	EH38E3425956	ENSG00000100997	abhydrolase domain containing 12, lysophospholipase [Source:HGNC Symbol;Acc:HGNC:15868]	25294742	25390835	ABHD12
13	108218250	108218599	EH38E3080477	ENSG00000139826	abhydrolase domain containing 13 [Source:HGNC Symbol;Acc:HGNC:20293]	108218392	108234243	ABHD13
3	51973926	51974248	EH38E3514213	ENSG00000248487	abhydrolase domain containing 14A [Source:HGNC Symbol;Acc:HGNC:24538]	51971426	51981196	ABHD14A
3	51974539	51974689	EH38E3514215	ENSG00000248487	abhydrolase domain containing 14A [Source:HGNC Symbol;Acc:HGNC:24538]	51971426	51981196	ABHD14A
3	51974974	51975313	EH38E3514216	ENSG00000248487	abhydrolase domain containing 14A [Source:HGNC Symbol;Acc:HGNC:24538]	51971426	51981196	ABHD14A
3	51983208	51983528	EH38E2201911	ENSG00000114786	ABHD14A-ACY1 readthrough [Source:HGNC Symbol;Acc:HGNC:38856]	51974706	51989183	ABHD14A-ACY1
3	51973926	51974248	EH38E3514213	ENSG00000114786	ABHD14A-ACY1 readthrough [Source:HGNC Symbol;Acc:HGNC:38856]	51974706	51989183	ABHD14A-ACY1
3	51974539	51974689	EH38E3514215	ENSG00000114786	ABHD14A-ACY1 readthrough [Source:HGNC Symbol;Acc:HGNC:38856]	51974706	51989183	ABHD14A-ACY1
3	51974974	51975313	EH38E3514216	ENSG00000114786	ABHD14A-ACY1 readthrough [Source:HGNC Symbol;Acc:HGNC:38856]	51974706	51989183	ABHD14A-ACY1
3	51983208	51983528	EH38E2201911	ENSG00000114779	abhydrolase domain containing 14B [Source:HGNC Symbol;Acc:HGNC:28235]	51968510	51983409	ABHD14B
3	51973926	51974248	EH38E3514213	ENSG00000114779	abhydrolase domain containing 14B [Source:HGNC Symbol;Acc:HGNC:28235]	51968510	51983409	ABHD14B
3	51974539	51974689	EH38E3514215	ENSG00000114779	abhydrolase domain containing 14B [Source:HGNC Symbol;Acc:HGNC:28235]	51968510	51983409	ABHD14B
3	51974974	51975313	EH38E3514216	ENSG00000114779	abhydrolase domain containing 14B [Source:HGNC Symbol;Acc:HGNC:28235]	51968510	51983409	ABHD14B
17	29568430	29568780	EH38E3216509	ENSG00000168792	abhydrolase domain containing 15 [Source:HGNC Symbol;Acc:HGNC:26971]	29560547	29567037	ABHD15
17	29568430	29568780	EH38E3216509	ENSG00000264031	ABHD15 antisense RNA 1 [Source:HGNC Symbol;Acc:HGNC:49685]	29560547	29707090	ABHD15-AS1
17	29568792	29568942	EH38E3216510	ENSG00000264031	ABHD15 antisense RNA 1 [Source:HGNC Symbol;Acc:HGNC:49685]	29560547	29707090	ABHD15-AS1
17	29569431	29569674	EH38E1854910	ENSG00000264031	ABHD15 antisense RNA 1 [Source:HGNC Symbol;Acc:HGNC:49685]	29560547	29707090	ABHD15-AS1
17	29589207	29589415	EH38E3216553	ENSG00000264031	ABHD15 antisense RNA 1 [Source:HGNC Symbol;Acc:HGNC:49685]	29560547	29707090	ABHD15-AS1
17	29589505	29589849	EH38E3216554	ENSG00000264031	ABHD15 antisense RNA 1 [Source:HGNC Symbol;Acc:HGNC:49685]	29560547	29707090	ABHD15-AS1
17	29592070	29592222	EH38E3216561	ENSG00000264031	ABHD15 antisense RNA 1 [Source:HGNC Symbol;Acc:HGNC:49685]	29560547	29707090	ABHD15-AS1
17	29592243	29592589	EH38E3216562	ENSG00000264031	ABHD15 antisense RNA 1 [Source:HGNC Symbol;Acc:HGNC:49685]	29560547	29707090	ABHD15-AS1
17	29593002	29593254	EH38E3216563	ENSG00000264031	ABHD15 antisense RNA 1 [Source:HGNC Symbol;Acc:HGNC:49685]	29560547	29707090	ABHD15-AS1
20	63863956	63864306	EH38E3449438	ENSG00000183260	abhydrolase domain containing 16B [Source:HGNC Symbol;Acc:HGNC:16128]	63861498	63862988	ABHD16B
20	63864323	63864530	EH38E3449439	ENSG00000183260	abhydrolase domain containing 16B [Source:HGNC Symbol;Acc:HGNC:16128]	63861498	63862988	ABHD16B
9	71910716	71911046	EH38E3885407	ENSG00000107362	abhydrolase domain containing 17B, depalmitoylase [Source:HGNC Symbol;Acc:HGNC:24278]	71862452	71911193	ABHD17B
9	71911220	71911569	EH38E3885408	ENSG00000107362	abhydrolase domain containing 17B, depalmitoylase [Source:HGNC Symbol;Acc:HGNC:24278]	71862452	71911193	ABHD17B
15	80695059	80695404	EH38E3149900	ENSG00000136379	abhydrolase domain containing 17C, depalmitoylase [Source:HGNC Symbol;Acc:HGNC:26925]	80679684	80755621	ABHD17C
4	127964831	127965075	EH38E3604125	ENSG00000164074	abhydrolase domain containing 18 [Source:HGNC Symbol;Acc:HGNC:26111]	127965315	128039953	ABHD18
4	127965086	127965435	EH38E3604126	ENSG00000164074	abhydrolase domain containing 18 [Source:HGNC Symbol;Acc:HGNC:26111]	127965315	128039953	ABHD18
4	127965576	127965789	EH38E3604127	ENSG00000164074	abhydrolase domain containing 18 [Source:HGNC Symbol;Acc:HGNC:26111]	127965315	128039953	ABHD18
4	127965797	127966146	EH38E2326706	ENSG00000164074	abhydrolase domain containing 18 [Source:HGNC Symbol;Acc:HGNC:26111]	127965315	128039953	ABHD18
15	89088088	89088438	EH38E1786354	ENSG00000140526	abhydrolase domain containing 2, acylglycerol lipase [Source:HGNC Symbol;Acc:HGNC:18717]	89087459	89202355	ABHD2
18	21704677	21705027	EH38E3259299	ENSG00000158201	abhydrolase domain containing 3, phospholipase [Source:HGNC Symbol;Acc:HGNC:18718]	21650901	21704780	ABHD3
14	22598072	22598413	EH38E3086334	ENSG00000100439	abhydrolase domain containing 4, N-acyl phospholipase B [Source:HGNC Symbol;Acc:HGNC:20154]	22598290	22612963	ABHD4
14	22598856	22599204	EH38E1702425	ENSG00000100439	abhydrolase domain containing 4, N-acyl phospholipase B [Source:HGNC Symbol;Acc:HGNC:20154]	22598290	22612963	ABHD4
3	43690709	43691058	EH38E2196271	ENSG00000011198	abhydrolase domain containing 5, lysophosphatidic acid acyltransferase [Source:HGNC Symbol;Acc:HGNC:21396]	43690108	43734371	ABHD5
3	43691161	43691368	EH38E3508977	ENSG00000011198	abhydrolase domain containing 5, lysophosphatidic acid acyltransferase [Source:HGNC Symbol;Acc:HGNC:21396]	43690108	43734371	ABHD5
3	58237379	58237557	EH38E3517608	ENSG00000163686	abhydrolase domain containing 6, acylglycerol lipase [Source:HGNC Symbol;Acc:HGNC:21398]	58237532	58295693	ABHD6
3	58237559	58237893	EH38E3517609	ENSG00000163686	abhydrolase domain containing 6, acylglycerol lipase [Source:HGNC Symbol;Acc:HGNC:21398]	58237532	58295693	ABHD6
19	17292385	17292690	EH38E3294899	ENSG00000127220	abhydrolase domain containing 8 [Source:HGNC Symbol;Acc:HGNC:23759]	17292131	17310236	ABHD8
19	17303333	17303683	EH38E3294915	ENSG00000127220	abhydrolase domain containing 8 [Source:HGNC Symbol;Acc:HGNC:23759]	17292131	17310236	ABHD8
19	17305976	17306138	EH38E1943288	ENSG00000127220	abhydrolase domain containing 8 [Source:HGNC Symbol;Acc:HGNC:23759]	17292131	17310236	ABHD8
19	17309263	17309613	EH38E3294927	ENSG00000127220	abhydrolase domain containing 8 [Source:HGNC Symbol;Acc:HGNC:23759]	17292131	17310236	ABHD8
10	26860917	26861266	EH38E2892232	ENSG00000136754	abl interactor 1 [Source:HGNC Symbol;Acc:HGNC:11320]	26746593	26861087	ABI1
2	203328064	203328414	EH38E2067157	ENSG00000138443	abl interactor 2 [Source:HGNC Symbol;Acc:HGNC:24011]	203328280	203447728	ABI2
2	203328578	203328782	EH38E3394864	ENSG00000138443	abl interactor 2 [Source:HGNC Symbol;Acc:HGNC:24011]	203328280	203447728	ABI2
2	203329035	203329279	EH38E3394866	ENSG00000138443	abl interactor 2 [Source:HGNC Symbol;Acc:HGNC:24011]	203328280	203447728	ABI2
9	108933920	108934269	EH38E3900429	ENSG00000119328	actin binding transcription modulator [Source:HGNC Symbol;Acc:HGNC:1364]	108934400	108950744	ABITRAM
9	108934291	108934541	EH38E3900430	ENSG00000119328	actin binding transcription modulator [Source:HGNC Symbol;Acc:HGNC:1364]	108934400	108950744	ABITRAM
9	108934558	108934742	EH38E3900431	ENSG00000119328	actin binding transcription modulator [Source:HGNC Symbol;Acc:HGNC:1364]	108934400	108950744	ABITRAM
9	130712924	130713083	EH38E3913400	ENSG00000097007	ABL proto-oncogene 1, non-receptor tyrosine kinase [Source:HGNC Symbol;Acc:HGNC:76]	130713043	130887675	ABL1
9	130835054	130835388	EH38E3913493	ENSG00000097007	ABL proto-oncogene 1, non-receptor tyrosine kinase [Source:HGNC Symbol;Acc:HGNC:76]	130713043	130887675	ABL1
1	179229382	179229556	EH38E1401380	ENSG00000143322	ABL proto-oncogene 2, non-receptor tyrosine kinase [Source:HGNC Symbol;Acc:HGNC:77]	179099330	179229684	ABL2
1	179229587	179229937	EH38E2850619	ENSG00000143322	ABL proto-oncogene 2, non-receptor tyrosine kinase [Source:HGNC Symbol;Acc:HGNC:77]	179099330	179229684	ABL2
4	83484800	83484954	EH38E2308622	ENSG00000163322	abraxas 1, BRCA1 A complex subunit [Source:HGNC Symbol;Acc:HGNC:25829]	83459517	83523348	ABRAXAS1
4	83484994	83485344	EH38E3592444	ENSG00000163322	abraxas 1, BRCA1 A complex subunit [Source:HGNC Symbol;Acc:HGNC:25829]	83459517	83523348	ABRAXAS1
4	83485407	83485572	EH38E3592445	ENSG00000163322	abraxas 1, BRCA1 A complex subunit [Source:HGNC Symbol;Acc:HGNC:25829]	83459517	83523348	ABRAXAS1
6	26596735	26597085	EH38E3697984	ENSG00000146109	activator of basal transcription 1 [Source:HGNC Symbol;Acc:HGNC:17369]	26596953	26600739	ABT1
3	127672714	127673063	EH38E3537730	ENSG00000114626	ankyrin repeat and BTB domain containing 1 [Source:HGNC Symbol;Acc:HGNC:18275]	127672935	127680926	ABTB1
11	34357956	34358306	EH38E2952643	ENSG00000166016	ankyrin repeat and BTB domain containing 2 [Source:HGNC Symbol;Acc:HGNC:23842]	34150987	34358010	ABTB2
12	107318153	107318503	EH38E3038633	ENSG00000151136	ankyrin repeat and BTB domain containing 3 [Source:HGNC Symbol;Acc:HGNC:23844]	107318421	107659642	ABTB3
12	107318803	107319028	EH38E3038635	ENSG00000151136	ankyrin repeat and BTB domain containing 3 [Source:HGNC Symbol;Acc:HGNC:23844]	107318421	107659642	ABTB3
3	38136806	38137061	EH38E3506415	ENSG00000060971	acetyl-CoA acyltransferase 1 [Source:HGNC Symbol;Acc:HGNC:82]	38103129	38137242	ACAA1
3	38137087	38137437	EH38E3506416	ENSG00000060971	acetyl-CoA acyltransferase 1 [Source:HGNC Symbol;Acc:HGNC:82]	38103129	38137242	ACAA1
3	38138432	38138758	EH38E3506419	ENSG00000060971	acetyl-CoA acyltransferase 1 [Source:HGNC Symbol;Acc:HGNC:82]	38103129	38137242	ACAA1
18	49812999	49813204	EH38E3268545	ENSG00000167315	acetyl-CoA acyltransferase 2 [Source:HGNC Symbol;Acc:HGNC:83]	49782164	49813953	ACAA2
18	49813542	49813760	EH38E3268547	ENSG00000167315	acetyl-CoA acyltransferase 2 [Source:HGNC Symbol;Acc:HGNC:83]	49782164	49813953	ACAA2
18	49813771	49814121	EH38E3268548	ENSG00000167315	acetyl-CoA acyltransferase 2 [Source:HGNC Symbol;Acc:HGNC:83]	49782164	49813953	ACAA2
18	49814187	49814536	EH38E3268549	ENSG00000167315	acetyl-CoA acyltransferase 2 [Source:HGNC Symbol;Acc:HGNC:83]	49782164	49813953	ACAA2
12	111685420	111685635	EH38E1644699	ENSG00000111271	acyl-CoA dehydrogenase family member 10 [Source:HGNC Symbol;Acc:HGNC:21597]	111686053	111757107	ACAD10
12	111685832	111686181	EH38E1644700	ENSG00000111271	acyl-CoA dehydrogenase family member 10 [Source:HGNC Symbol;Acc:HGNC:21597]	111686053	111757107	ACAD10
3	132659820	132660037	EH38E3540411	ENSG00000240303	acyl-CoA dehydrogenase family member 11 [Source:HGNC Symbol;Acc:HGNC:30211]	132558138	132660082	ACAD11
3	132660057	132660397	EH38E3540412	ENSG00000240303	acyl-CoA dehydrogenase family member 11 [Source:HGNC Symbol;Acc:HGNC:30211]	132558138	132660082	ACAD11
3	132659569	132659785	EH38E3540410	ENSG00000240303	acyl-CoA dehydrogenase family member 11 [Source:HGNC Symbol;Acc:HGNC:30211]	132558138	132660082	ACAD11
11	134253099	134253280	EH38E1584615	ENSG00000151498	acyl-CoA dehydrogenase family member 8 [Source:HGNC Symbol;Acc:HGNC:87]	134253548	134265855	ACAD8
11	134253311	134253654	EH38E2996381	ENSG00000151498	acyl-CoA dehydrogenase family member 8 [Source:HGNC Symbol;Acc:HGNC:87]	134253548	134265855	ACAD8
3	128879355	128879705	EH38E3538771	ENSG00000177646	acyl-CoA dehydrogenase family member 9 [Source:HGNC Symbol;Acc:HGNC:21497]	128879596	128924003	ACAD9
3	128879355	128879705	EH38E3538771	ENSG00000287110	ACAD9 divergent transcript [Source:HGNC Symbol;Acc:HGNC:56086]	128871913	128879475	ACAD9-DT
2	210225272	210225526	EH38E3397432	ENSG00000115361	acyl-CoA dehydrogenase long chain [Source:HGNC Symbol;Acc:HGNC:88]	210187126	210225447	ACADL
12	120725612	120725961	EH38E3046034	ENSG00000122971	acyl-CoA dehydrogenase short chain [Source:HGNC Symbol;Acc:HGNC:90]	120725774	120740008	ACADS
10	123008705	123009055	EH38E2930315	ENSG00000196177	acyl-CoA dehydrogenase short/branched chain [Source:HGNC Symbol;Acc:HGNC:91]	123008979	123058290	ACADSB
17	7219713	7220061	EH38E3206707	ENSG00000072778	acyl-CoA dehydrogenase very long chain [Source:HGNC Symbol;Acc:HGNC:92]	7217125	7225266	ACADVL
15	88803190	88803494	EH38E3153158	ENSG00000157766	aggrecan [Source:HGNC Symbol;Acc:HGNC:319]	88803436	88875353	ACAN
15	88803557	88803764	EH38E3153159	ENSG00000157766	aggrecan [Source:HGNC Symbol;Acc:HGNC:319]	88803436	88875353	ACAN
15	88803782	88803955	EH38E3153160	ENSG00000157766	aggrecan [Source:HGNC Symbol;Acc:HGNC:319]	88803436	88875353	ACAN
17	7351679	7351873	EH38E3206915	ENSG00000072818	ArfGAP with coiled-coil, ankyrin repeat and PH domains 1 [Source:HGNC Symbol;Acc:HGNC:16467]	7336529	7351477	ACAP1
17	7351907	7352239	EH38E3206916	ENSG00000072818	ArfGAP with coiled-coil, ankyrin repeat and PH domains 1 [Source:HGNC Symbol;Acc:HGNC:16467]	7336529	7351477	ACAP1
11	108121319	108121669	EH38E2982931	ENSG00000075239	acetyl-CoA acetyltransferase 1 [Source:HGNC Symbol;Acc:HGNC:93]	108116695	108147603	ACAT1
11	108121720	108122038	EH38E1567565	ENSG00000075239	acetyl-CoA acetyltransferase 1 [Source:HGNC Symbol;Acc:HGNC:93]	108116695	108147603	ACAT1
6	159761766	159762116	EH38E3745147	ENSG00000120437	acetyl-CoA acetyltransferase 2 [Source:HGNC Symbol;Acc:HGNC:94]	159762045	159779112	ACAT2
6	159762233	159762582	EH38E3745148	ENSG00000120437	acetyl-CoA acetyltransferase 2 [Source:HGNC Symbol;Acc:HGNC:94]	159762045	159779112	ACAT2
1	226186580	226186929	EH38E2869832	ENSG00000182827	acyl-CoA binding domain containing 3 [Source:HGNC Symbol;Acc:HGNC:15453]	226144679	226186741	ACBD3
17	45132239	45132420	EH38E3226272	ENSG00000181513	acyl-CoA binding domain containing 4 [Source:HGNC Symbol;Acc:HGNC:23337]	45132600	45144181	ACBD4
17	45132436	45132782	EH38E3226273	ENSG00000181513	acyl-CoA binding domain containing 4 [Source:HGNC Symbol;Acc:HGNC:23337]	45132600	45144181	ACBD4
17	45135365	45135709	EH38E3226279	ENSG00000181513	acyl-CoA binding domain containing 4 [Source:HGNC Symbol;Acc:HGNC:23337]	45132600	45144181	ACBD4
17	45135712	45135879	EH38E1865767	ENSG00000181513	acyl-CoA binding domain containing 4 [Source:HGNC Symbol;Acc:HGNC:23337]	45132600	45144181	ACBD4
10	27240388	27240736	EH38E2892332	ENSG00000107897	acyl-CoA binding domain containing 5 [Source:HGNC Symbol;Acc:HGNC:23338]	27168135	27243046	ACBD5
10	27240738	27240902	EH38E2892333	ENSG00000107897	acyl-CoA binding domain containing 5 [Source:HGNC Symbol;Acc:HGNC:23338]	27168135	27243046	ACBD5
10	27241703	27241952	EH38E2892336	ENSG00000107897	acyl-CoA binding domain containing 5 [Source:HGNC Symbol;Acc:HGNC:23338]	27168135	27243046	ACBD5
10	27242028	27242371	EH38E1456958	ENSG00000107897	acyl-CoA binding domain containing 5 [Source:HGNC Symbol;Acc:HGNC:23338]	27168135	27243046	ACBD5
1	180502543	180502714	EH38E2851132	ENSG00000230124	acyl-CoA binding domain containing 6 [Source:HGNC Symbol;Acc:HGNC:23339]	180269653	180502954	ACBD6
1	180502723	180503072	EH38E2851133	ENSG00000230124	acyl-CoA binding domain containing 6 [Source:HGNC Symbol;Acc:HGNC:23339]	180269653	180502954	ACBD6
16	67660178	67660504	EH38E1823166	ENSG00000102977	ACD shelterin complex subunit and telomerase recruitment factor [Source:HGNC Symbol;Acc:HGNC:25070]	67657512	67660810	ACD
16	67660666	67661016	EH38E3186972	ENSG00000102977	ACD shelterin complex subunit and telomerase recruitment factor [Source:HGNC Symbol;Acc:HGNC:25070]	67657512	67660810	ACD
9	19408379	19408613	EH38E3877017	ENSG00000177076	alkaline ceramidase 2 [Source:HGNC Symbol;Acc:HGNC:23675]	19409009	19452505	ACER2
9	19408702	19409052	EH38E3877018	ENSG00000177076	alkaline ceramidase 2 [Source:HGNC Symbol;Acc:HGNC:23675]	19409009	19452505	ACER2
7	100889400	100889573	EH38E3789423	ENSG00000087085	acetylcholinesterase (Cartwright blood group) [Source:HGNC Symbol;Acc:HGNC:108]	100889994	100896974	ACHE
7	100889617	100889967	EH38E3789424	ENSG00000087085	acetylcholinesterase (Cartwright blood group) [Source:HGNC Symbol;Acc:HGNC:108]	100889994	100896974	ACHE
14	23095110	23095460	EH38E3086705	ENSG00000100813	apoptotic chromatin condensation inducer 1 [Source:HGNC Symbol;Acc:HGNC:17066]	23058564	23095614	ACIN1
14	23095684	23095837	EH38E3086706	ENSG00000100813	apoptotic chromatin condensation inducer 1 [Source:HGNC Symbol;Acc:HGNC:17066]	23058564	23095614	ACIN1
14	23071412	23071758	EH38E3086692	ENSG00000100813	apoptotic chromatin condensation inducer 1 [Source:HGNC Symbol;Acc:HGNC:17066]	23058564	23095614	ACIN1
2	236569519	236569863	EH38E3409599	ENSG00000144476	atypical chemokine receptor 3 [Source:HGNC Symbol;Acc:HGNC:23692]	236567787	236582354	ACKR3
17	41930383	41930732	EH38E3223568	ENSG00000131473	ATP citrate lyase [Source:HGNC Symbol;Acc:HGNC:115]	41866917	41930542	ACLY
9	32384415	32384765	EH38E3879747	ENSG00000122729	aconitase 1 [Source:HGNC Symbol;Acc:HGNC:117]	32384603	32454769	ACO1
22	41447574	41447917	EH38E3483605	ENSG00000100412	aconitase 2 [Source:HGNC Symbol;Acc:HGNC:118]	41447830	41529273	ACO2
6	24666373	24666550	EH38E3696756	ENSG00000112304	acyl-CoA thioesterase 13 [Source:HGNC Symbol;Acc:HGNC:20999]	24667035	24705065	ACOT13
6	24666567	24666764	EH38E2454636	ENSG00000112304	acyl-CoA thioesterase 13 [Source:HGNC Symbol;Acc:HGNC:20999]	24667035	24705065	ACOT13
6	24666771	24667120	EH38E3696757	ENSG00000112304	acyl-CoA thioesterase 13 [Source:HGNC Symbol;Acc:HGNC:20999]	24667035	24705065	ACOT13
6	24667129	24667330	EH38E3696758	ENSG00000112304	acyl-CoA thioesterase 13 [Source:HGNC Symbol;Acc:HGNC:20999]	24667035	24705065	ACOT13
14	73569014	73569357	EH38E3104179	ENSG00000119673	acyl-CoA thioesterase 2 [Source:HGNC Symbol;Acc:HGNC:18431]	73567620	73575658	ACOT2
17	75979108	75979279	EH38E3244084	ENSG00000161533	acyl-CoA oxidase 1 [Source:HGNC Symbol;Acc:HGNC:119]	75941507	75979177	ACOX1
17	75979284	75979583	EH38E1886502	ENSG00000161533	acyl-CoA oxidase 1 [Source:HGNC Symbol;Acc:HGNC:119]	75941507	75979177	ACOX1
4	8428325	8428670	EH38E3572606	ENSG00000087008	acyl-CoA oxidase 3, pristanoyl [Source:HGNC Symbol;Acc:HGNC:121]	8366282	8440723	ACOX3
2	263765	263918	EH38E3319387	ENSG00000143727	acid phosphatase 1 [Source:HGNC Symbol;Acc:HGNC:122]	264140	278283	ACP1
2	263924	264243	EH38E3319388	ENSG00000143727	acid phosphatase 1 [Source:HGNC Symbol;Acc:HGNC:122]	264140	278283	ACP1
2	264640	264990	EH38E1966657	ENSG00000143727	acid phosphatase 1 [Source:HGNC Symbol;Acc:HGNC:122]	264140	278283	ACP1
11	47248478	47248695	EH38E1538047	ENSG00000134575	acid phosphatase 2, lysosomal [Source:HGNC Symbol;Acc:HGNC:123]	47239302	47248906	ACP2
11	47248784	47248974	EH38E2957346	ENSG00000134575	acid phosphatase 2, lysosomal [Source:HGNC Symbol;Acc:HGNC:123]	47239302	47248906	ACP2
11	47248977	47249187	EH38E1538049	ENSG00000134575	acid phosphatase 2, lysosomal [Source:HGNC Symbol;Acc:HGNC:123]	47239302	47248906	ACP2
16	89093697	89094022	EH38E3200258	ENSG00000176715	acyl-CoA synthetase family member 3 [Source:HGNC Symbol;Acc:HGNC:27288]	89088375	89164121	ACSF3
4	184825920	184826269	EH38E3619261	ENSG00000151726	acyl-CoA synthetase long chain family member 1 [Source:HGNC Symbol;Acc:HGNC:3569]	184755595	184826818	ACSL1
4	184826422	184826629	EH38E3619262	ENSG00000151726	acyl-CoA synthetase long chain family member 1 [Source:HGNC Symbol;Acc:HGNC:3569]	184755595	184826818	ACSL1
2	222860729	222861079	EH38E2078014	ENSG00000123983	acyl-CoA synthetase long chain family member 3 [Source:HGNC Symbol;Acc:HGNC:3570]	222860942	222944639	ACSL3
2	222861164	222861333	EH38E3402801	ENSG00000123983	acyl-CoA synthetase long chain family member 3 [Source:HGNC Symbol;Acc:HGNC:3570]	222860942	222944639	ACSL3
2	222861337	222861559	EH38E3402802	ENSG00000123983	acyl-CoA synthetase long chain family member 3 [Source:HGNC Symbol;Acc:HGNC:3570]	222860942	222944639	ACSL3
2	222861560	222861792	EH38E3402803	ENSG00000123983	acyl-CoA synthetase long chain family member 3 [Source:HGNC Symbol;Acc:HGNC:3570]	222860942	222944639	ACSL3
16	20741725	20742068	EH38E3172248	ENSG00000005187	acyl-CoA synthetase medium chain family member 3 [Source:HGNC Symbol;Acc:HGNC:10522]	20610243	20797581	ACSM3
20	25058139	25058488	EH38E3425624	ENSG00000154930	acyl-CoA synthetase short chain family member 1 [Source:HGNC Symbol;Acc:HGNC:16091]	25006230	25058980	ACSS1
20	34872733	34873083	EH38E3429061	ENSG00000131069	acyl-CoA synthetase short chain family member 2 [Source:HGNC Symbol;Acc:HGNC:15814]	34872146	34927962	ACSS2
20	34876714	34876867	EH38E3429067	ENSG00000131069	acyl-CoA synthetase short chain family member 2 [Source:HGNC Symbol;Acc:HGNC:15814]	34872146	34927962	ACSS2
10	88990456	88990797	EH38E2915252	ENSG00000107796	actin alpha 2, smooth muscle [Source:HGNC Symbol;Acc:HGNC:130]	88935074	88991339	ACTA2
10	88990830	88991139	EH38E2915253	ENSG00000107796	actin alpha 2, smooth muscle [Source:HGNC Symbol;Acc:HGNC:130]	88935074	88991339	ACTA2
7	5529751	5530099	EH38E3756127	ENSG00000075624	actin beta [Source:HGNC Symbol;Acc:HGNC:132]	5526409	5563902	ACTB
7	5530488	5530831	EH38E3756129	ENSG00000075624	actin beta [Source:HGNC Symbol;Acc:HGNC:132]	5526409	5563902	ACTB
7	5556511	5556832	EH38E2531631	ENSG00000075624	actin beta [Source:HGNC Symbol;Acc:HGNC:132]	5526409	5563902	ACTB
7	5563579	5563925	EH38E2531643	ENSG00000075624	actin beta [Source:HGNC Symbol;Acc:HGNC:132]	5526409	5563902	ACTB
17	81512740	81513089	EH38E3250587	ENSG00000184009	actin gamma 1 [Source:HGNC Symbol;Acc:HGNC:144]	81509413	81523847	ACTG1
17	81514436	81514593	EH38E3250591	ENSG00000184009	actin gamma 1 [Source:HGNC Symbol;Acc:HGNC:144]	81509413	81523847	ACTG1
17	81519031	81519231	EH38E3250602	ENSG00000184009	actin gamma 1 [Source:HGNC Symbol;Acc:HGNC:144]	81509413	81523847	ACTG1
1	202861475	202861824	EH38E2858936	ENSG00000234996	actin gamma 1 pseudogene 25 [Source:HGNC Symbol;Acc:HGNC:54872]	202861754	202875241	ACTG1P25
20	33666410	33666606	EH38E3428303	ENSG00000288649	actin like 10 [Source:HGNC Symbol;Acc:HGNC:16127]	33666943	33668525	ACTL10
20	33666672	33667018	EH38E3428304	ENSG00000288649	actin like 10 [Source:HGNC Symbol;Acc:HGNC:16127]	33666943	33668525	ACTL10
20	33667054	33667265	EH38E3428305	ENSG00000288649	actin like 10 [Source:HGNC Symbol;Acc:HGNC:16127]	33666943	33668525	ACTL10
3	179562653	179563001	EH38E2261855	ENSG00000136518	actin like 6A [Source:HGNC Symbol;Acc:HGNC:24124]	179562886	179588407	ACTL6A
19	40750215	40750384	EH38E1954357	ENSG00000188493	actin maturation protease [Source:HGNC Symbol;Acc:HGNC:24758]	40740856	40751553	ACTMAP
19	40750999	40751303	EH38E3306400	ENSG00000188493	actin maturation protease [Source:HGNC Symbol;Acc:HGNC:24758]	40740856	40751553	ACTMAP
14	68977228	68977578	EH38E3101993	ENSG00000072110	actinin alpha 1 [Source:HGNC Symbol;Acc:HGNC:163]	68874128	68979440	ACTN1
14	68979031	68979200	EH38E1724314	ENSG00000072110	actinin alpha 1 [Source:HGNC Symbol;Acc:HGNC:163]	68874128	68979440	ACTN1
14	68979222	68979572	EH38E1724315	ENSG00000072110	actinin alpha 1 [Source:HGNC Symbol;Acc:HGNC:163]	68874128	68979440	ACTN1
14	68979590	68979741	EH38E3101997	ENSG00000072110	actinin alpha 1 [Source:HGNC Symbol;Acc:HGNC:163]	68874128	68979440	ACTN1
14	68979745	68979947	EH38E3101998	ENSG00000072110	actinin alpha 1 [Source:HGNC Symbol;Acc:HGNC:163]	68874128	68979440	ACTN1
14	68979968	68980161	EH38E3101999	ENSG00000072110	actinin alpha 1 [Source:HGNC Symbol;Acc:HGNC:163]	68874128	68979440	ACTN1
14	68979031	68979200	EH38E1724314	ENSG00000259062	ACTN1 divergent transcript [Source:HGNC Symbol;Acc:HGNC:20131]	68979682	68987463	ACTN1-DT
14	68979222	68979572	EH38E1724315	ENSG00000259062	ACTN1 divergent transcript [Source:HGNC Symbol;Acc:HGNC:20131]	68979682	68987463	ACTN1-DT
14	68979590	68979741	EH38E3101997	ENSG00000259062	ACTN1 divergent transcript [Source:HGNC Symbol;Acc:HGNC:20131]	68979682	68987463	ACTN1-DT
14	68979745	68979947	EH38E3101998	ENSG00000259062	ACTN1 divergent transcript [Source:HGNC Symbol;Acc:HGNC:20131]	68979682	68987463	ACTN1-DT
14	68979968	68980161	EH38E3101999	ENSG00000259062	ACTN1 divergent transcript [Source:HGNC Symbol;Acc:HGNC:20131]	68979682	68987463	ACTN1-DT
11	66545975	66546325	EH38E1546285	ENSG00000248746	actinin alpha 3 [Source:HGNC Symbol;Acc:HGNC:165]	66546395	66563334	ACTN3
19	38647360	38647708	EH38E3304444	ENSG00000130402	actinin alpha 4 [Source:HGNC Symbol;Acc:HGNC:166]	38647649	38731589	ACTN4
14	58199822	58200172	EH38E3097173	ENSG00000131966	actin related protein 10 [Source:HGNC Symbol;Acc:HGNC:17372]	58200080	58235636	ACTR10
10	102502361	102502623	EH38E2921545	ENSG00000138107	actin related protein 1A [Source:HGNC Symbol;Acc:HGNC:167]	102461881	102502712	ACTR1A
10	102502718	102503068	EH38E1495088	ENSG00000138107	actin related protein 1A [Source:HGNC Symbol;Acc:HGNC:167]	102461881	102502712	ACTR1A
10	102503720	102504070	EH38E2921547	ENSG00000138107	actin related protein 1A [Source:HGNC Symbol;Acc:HGNC:167]	102461881	102502712	ACTR1A
2	97663957	97664306	EH38E3358976	ENSG00000115073	actin related protein 1B [Source:HGNC Symbol;Acc:HGNC:168]	97655939	97664044	ACTR1B
2	113889762	113890111	EH38E3366228	ENSG00000115091	actin related protein 3 [Source:HGNC Symbol;Acc:HGNC:170]	113890063	113962596	ACTR3
2	113890381	113890713	EH38E3366229	ENSG00000115091	actin related protein 3 [Source:HGNC Symbol;Acc:HGNC:170]	113890063	113962596	ACTR3
2	113889762	113890111	EH38E3366228	ENSG00000228857	ACTR3 antisense RNA 1 [Source:HGNC Symbol;Acc:HGNC:53965]	113831049	113891020	ACTR3-AS1
2	113890381	113890713	EH38E3366229	ENSG00000228857	ACTR3 antisense RNA 1 [Source:HGNC Symbol;Acc:HGNC:53965]	113831049	113891020	ACTR3-AS1
7	152759566	152759916	EH38E3809731	ENSG00000133627	actin related protein 3B [Source:HGNC Symbol;Acc:HGNC:17256]	152759749	152855378	ACTR3B
20	38748323	38748537	EH38E3431834	ENSG00000101442	actin related protein 5 [Source:HGNC Symbol;Acc:HGNC:14671]	38748460	38772520	ACTR5
12	100200580	100200928	EH38E3035754	ENSG00000075089	actin related protein 6 [Source:HGNC Symbol;Acc:HGNC:24025]	100199122	100241865	ACTR6
12	100200932	100201088	EH38E3035755	ENSG00000075089	actin related protein 6 [Source:HGNC Symbol;Acc:HGNC:24025]	100199122	100241865	ACTR6
12	100199598	100199818	EH38E3035751	ENSG00000075089	actin related protein 6 [Source:HGNC Symbol;Acc:HGNC:24025]	100199122	100241865	ACTR6
3	53881752	53882041	EH38E3515788	ENSG00000113812	actin related protein 8 [Source:HGNC Symbol;Acc:HGNC:14672]	53867066	53882152	ACTR8
3	53882052	53882398	EH38E3515789	ENSG00000113812	actin related protein 8 [Source:HGNC Symbol;Acc:HGNC:14672]	53867066	53882152	ACTR8
3	169769289	169769635	EH38E3552558	ENSG00000184378	actin related protein T3 [Source:HGNC Symbol;Acc:HGNC:24022]	169766921	169769561	ACTRT3
2	157875043	157875393	EH38E2043932	ENSG00000115170	activin A receptor type 1 [Source:HGNC Symbol;Acc:HGNC:171]	157736251	157876330	ACVR1
2	157875757	157876042	EH38E3379631	ENSG00000115170	activin A receptor type 1 [Source:HGNC Symbol;Acc:HGNC:171]	157736251	157876330	ACVR1
2	157876093	157876250	EH38E3379632	ENSG00000115170	activin A receptor type 1 [Source:HGNC Symbol;Acc:HGNC:171]	157736251	157876330	ACVR1
2	157876264	157876582	EH38E3379633	ENSG00000115170	activin A receptor type 1 [Source:HGNC Symbol;Acc:HGNC:171]	157736251	157876330	ACVR1
2	157876588	157876758	EH38E3379634	ENSG00000115170	activin A receptor type 1 [Source:HGNC Symbol;Acc:HGNC:171]	157736251	157876330	ACVR1
2	147844267	147844617	EH38E3376726	ENSG00000121989	activin A receptor type 2A [Source:HGNC Symbol;Acc:HGNC:173]	147844517	147930826	ACVR2A
2	147844687	147844929	EH38E3376727	ENSG00000121989	activin A receptor type 2A [Source:HGNC Symbol;Acc:HGNC:173]	147844517	147930826	ACVR2A
3	38453607	38453957	EH38E3506568	ENSG00000114739	activin A receptor type 2B [Source:HGNC Symbol;Acc:HGNC:174]	38453890	38493142	ACVR2B
3	38454546	38454791	EH38E2193264	ENSG00000114739	activin A receptor type 2B [Source:HGNC Symbol;Acc:HGNC:174]	38453890	38493142	ACVR2B
3	38453607	38453957	EH38E3506568	ENSG00000229589	ACVR2B antisense RNA 1 [Source:HGNC Symbol;Acc:HGNC:44161]	38451027	38454820	ACVR2B-AS1
3	38454546	38454791	EH38E2193264	ENSG00000229589	ACVR2B antisense RNA 1 [Source:HGNC Symbol;Acc:HGNC:44161]	38451027	38454820	ACVR2B-AS1
3	51983208	51983528	EH38E2201911	ENSG00000243989	aminoacylase 1 [Source:HGNC Symbol;Acc:HGNC:177]	51983340	51989197	ACY1
14	75063724	75063898	EH38E3105107	ENSG00000119640	acylphosphatase 1 [Source:HGNC Symbol;Acc:HGNC:179]	75053237	75069483	ACYP1
14	75063914	75064264	EH38E3105108	ENSG00000119640	acylphosphatase 1 [Source:HGNC Symbol;Acc:HGNC:179]	75053237	75069483	ACYP1
14	75069371	75069720	EH38E3105115	ENSG00000119640	acylphosphatase 1 [Source:HGNC Symbol;Acc:HGNC:179]	75053237	75069483	ACYP1
14	75069806	75070091	EH38E3105116	ENSG00000119640	acylphosphatase 1 [Source:HGNC Symbol;Acc:HGNC:179]	75053237	75069483	ACYP1
2	53970877	53971226	EH38E3344195	ENSG00000170634	acylphosphatase 2 [Source:HGNC Symbol;Acc:HGNC:180]	53970838	54305300	ACYP2
2	54115452	54115692	EH38E3344284	ENSG00000170634	acylphosphatase 2 [Source:HGNC Symbol;Acc:HGNC:180]	53970838	54305300	ACYP2
15	43330440	43330746	EH38E1757812	ENSG00000168803	adenosine deaminase like [Source:HGNC Symbol;Acc:HGNC:31853]	43330672	43354569	ADAL
15	58749772	58750122	EH38E1765819	ENSG00000137845	ADAM metallopeptidase domain 10 [Source:HGNC Symbol;Acc:HGNC:188]	58588809	58749791	ADAM10
10	126388473	126388814	EH38E2932489	ENSG00000148848	ADAM metallopeptidase domain 12 [Source:HGNC Symbol;Acc:HGNC:190]	126012381	126388477	ADAM12
1	155051072	155051418	EH38E2839664	ENSG00000143537	ADAM metallopeptidase domain 15 [Source:HGNC Symbol;Acc:HGNC:193]	155050566	155062775	ADAM15
2	9555749	9556099	EH38E1971873	ENSG00000151694	ADAM metallopeptidase domain 17 [Source:HGNC Symbol;Acc:HGNC:195]	9488486	9556732	ADAM17
8	38996215	38996370	EH38E3829697	ENSG00000168615	ADAM metallopeptidase domain 9 [Source:HGNC Symbol;Acc:HGNC:216]	38996754	39105445	ADAM9
8	38996569	38996919	EH38E2626051	ENSG00000168615	ADAM metallopeptidase domain 9 [Source:HGNC Symbol;Acc:HGNC:216]	38996754	39105445	ADAM9
21	26843490	26843835	EH38E2134583	ENSG00000154734	ADAM metallopeptidase with thrombospondin type 1 motif 1 [Source:HGNC Symbol;Acc:HGNC:217]	26835755	26845409	ADAMTS1
21	26845300	26845650	EH38E3453301	ENSG00000154734	ADAM metallopeptidase with thrombospondin type 1 motif 1 [Source:HGNC Symbol;Acc:HGNC:217]	26835755	26845409	ADAMTS1
10	70672520	70672823	EH38E2906489	ENSG00000138316	ADAM metallopeptidase with thrombospondin type 1 motif 14 [Source:HGNC Symbol;Acc:HGNC:14899]	70672506	70762441	ADAMTS14
15	100341931	100342279	EH38E3158873	ENSG00000140470	ADAM metallopeptidase with thrombospondin type 1 motif 17 [Source:HGNC Symbol;Acc:HGNC:17109]	99971437	100342005	ADAMTS17
4	72568945	72569173	EH38E3588545	ENSG00000156140	ADAM metallopeptidase with thrombospondin type 1 motif 3 [Source:HGNC Symbol;Acc:HGNC:219]	72280969	72569221	ADAMTS3
4	72569188	72569468	EH38E3588546	ENSG00000156140	ADAM metallopeptidase with thrombospondin type 1 motif 3 [Source:HGNC Symbol;Acc:HGNC:219]	72280969	72569221	ADAMTS3
21	26966786	26967001	EH38E2134681	ENSG00000154736	ADAM metallopeptidase with thrombospondin type 1 motif 5 [Source:HGNC Symbol;Acc:HGNC:221]	26917922	26967088	ADAMTS5
21	26967067	26967285	EH38E2134682	ENSG00000154736	ADAM metallopeptidase with thrombospondin type 1 motif 5 [Source:HGNC Symbol;Acc:HGNC:221]	26917922	26967088	ADAMTS5
5	65481789	65482135	EH38E3640239	ENSG00000049192	ADAM metallopeptidase with thrombospondin type 1 motif 6 [Source:HGNC Symbol;Acc:HGNC:222]	65148738	65481920	ADAMTS6
3	64684718	64684994	EH38E3520114	ENSG00000163638	ADAM metallopeptidase with thrombospondin type 1 motif 9 [Source:HGNC Symbol;Acc:HGNC:13202]	64515654	64688000	ADAMTS9
3	64685001	64685181	EH38E3520115	ENSG00000163638	ADAM metallopeptidase with thrombospondin type 1 motif 9 [Source:HGNC Symbol;Acc:HGNC:13202]	64515654	64688000	ADAMTS9
3	64687451	64687669	EH38E3520119	ENSG00000163638	ADAM metallopeptidase with thrombospondin type 1 motif 9 [Source:HGNC Symbol;Acc:HGNC:13202]	64515654	64688000	ADAMTS9
3	64687750	64687998	EH38E3520120	ENSG00000163638	ADAM metallopeptidase with thrombospondin type 1 motif 9 [Source:HGNC Symbol;Acc:HGNC:13202]	64515654	64688000	ADAMTS9
3	64688016	64688365	EH38E2209763	ENSG00000163638	ADAM metallopeptidase with thrombospondin type 1 motif 9 [Source:HGNC Symbol;Acc:HGNC:13202]	64515654	64688000	ADAMTS9
3	64684718	64684994	EH38E3520114	ENSG00000241684	ADAMTS9 antisense RNA 2 [Source:HGNC Symbol;Acc:HGNC:42435]	64684909	65053439	ADAMTS9-AS2
3	64685001	64685181	EH38E3520115	ENSG00000241684	ADAMTS9 antisense RNA 2 [Source:HGNC Symbol;Acc:HGNC:42435]	64684909	65053439	ADAMTS9-AS2
3	64687451	64687669	EH38E3520119	ENSG00000241684	ADAMTS9 antisense RNA 2 [Source:HGNC Symbol;Acc:HGNC:42435]	64684909	65053439	ADAMTS9-AS2
3	64687750	64687998	EH38E3520120	ENSG00000241684	ADAMTS9 antisense RNA 2 [Source:HGNC Symbol;Acc:HGNC:42435]	64684909	65053439	ADAMTS9-AS2
3	64688016	64688365	EH38E2209763	ENSG00000241684	ADAMTS9 antisense RNA 2 [Source:HGNC Symbol;Acc:HGNC:42435]	64684909	65053439	ADAMTS9-AS2
9	133534009	133534329	EH38E2734097	ENSG00000197859	ADAMTS like 2 [Source:HGNC Symbol;Acc:HGNC:14631]	133532164	133575519	ADAMTSL2
9	133534432	133534778	EH38E2734098	ENSG00000197859	ADAMTS like 2 [Source:HGNC Symbol;Acc:HGNC:14631]	133532164	133575519	ADAMTSL2
9	133534789	133535005	EH38E3916091	ENSG00000197859	ADAMTS like 2 [Source:HGNC Symbol;Acc:HGNC:14631]	133532164	133575519	ADAMTSL2
15	83654037	83654200	EH38E3151210	ENSG00000156218	ADAMTS like 3 [Source:HGNC Symbol;Acc:HGNC:14633]	83654088	84039842	ADAMTSL3
1	150562050	150562395	EH38E2836943	ENSG00000143382	ADAMTS like 4 [Source:HGNC Symbol;Acc:HGNC:19706]	150549369	150560937	ADAMTSL4
1	150549241	150549490	EH38E2836911	ENSG00000143382	ADAMTS like 4 [Source:HGNC Symbol;Acc:HGNC:19706]	150549369	150560937	ADAMTSL4
1	150549544	150549783	EH38E2836912	ENSG00000143382	ADAMTS like 4 [Source:HGNC Symbol;Acc:HGNC:19706]	150549369	150560937	ADAMTSL4
1	150549804	150549958	EH38E2836913	ENSG00000143382	ADAMTS like 4 [Source:HGNC Symbol;Acc:HGNC:19706]	150549369	150560937	ADAMTSL4
1	150562050	150562395	EH38E2836943	ENSG00000203804	ADAMTSL4 antisense RNA 1 [Source:HGNC Symbol;Acc:HGNC:32041]	150560202	150562115	ADAMTSL4-AS1
1	150549241	150549490	EH38E2836911	ENSG00000237781	ADAMTSL4 antisense RNA 2 [Source:HGNC Symbol;Acc:HGNC:40895]	150548562	150557724	ADAMTSL4-AS2
1	150549544	150549783	EH38E2836912	ENSG00000237781	ADAMTSL4 antisense RNA 2 [Source:HGNC Symbol;Acc:HGNC:40895]	150548562	150557724	ADAMTSL4-AS2
1	150549804	150549958	EH38E2836913	ENSG00000237781	ADAMTSL4 antisense RNA 2 [Source:HGNC Symbol;Acc:HGNC:40895]	150548562	150557724	ADAMTSL4-AS2
17	30906118	30906458	EH38E3217233	ENSG00000184060	ArfGAP with dual PH domains 2 [Source:HGNC Symbol;Acc:HGNC:16487]	30906344	30959322	ADAP2
21	45074095	45074326	EH38E3463419	ENSG00000197381	adenosine deaminase RNA specific B1 [Source:HGNC Symbol;Acc:HGNC:226]	45073853	45226560	ADARB1
21	45074366	45074705	EH38E3463420	ENSG00000197381	adenosine deaminase RNA specific B1 [Source:HGNC Symbol;Acc:HGNC:226]	45073853	45226560	ADARB1
16	75623191	75623537	EH38E3191430	ENSG00000065457	adenosine deaminase tRNA specific 1 [Source:HGNC Symbol;Acc:HGNC:228]	75596868	75623300	ADAT1
6	143450595	143450945	EH38E3737755	ENSG00000189007	adenosine deaminase tRNA specific 2 [Source:HGNC Symbol;Acc:HGNC:21172]	143422832	143450695	ADAT2
14	77799971	77800212	EH38E3106801	ENSG00000063761	aarF domain containing kinase 1 [Source:HGNC Symbol;Acc:HGNC:19038]	77800109	77935014	ADCK1
14	77800214	77800440	EH38E3106802	ENSG00000063761	aarF domain containing kinase 1 [Source:HGNC Symbol;Acc:HGNC:19038]	77800109	77935014	ADCK1
7	140672776	140673044	EH38E3804525	ENSG00000133597	aarF domain containing kinase 2 [Source:HGNC Symbol;Acc:HGNC:19039]	140672945	140696261	ADCK2
7	140673058	140673209	EH38E3804526	ENSG00000133597	aarF domain containing kinase 2 [Source:HGNC Symbol;Acc:HGNC:19039]	140672945	140696261	ADCK2
8	144373769	144374119	EH38E3870078	ENSG00000173137	aarF domain containing kinase 5 [Source:HGNC Symbol;Acc:HGNC:21738]	144373101	144393242	ADCK5
1	167820062	167820411	EH38E2846383	ENSG00000143199	adenylate cyclase 10 [Source:HGNC Symbol;Acc:HGNC:21285]	167809386	167914215	ADCY10
5	7396008	7396358	EH38E3625036	ENSG00000078295	adenylate cyclase 2 [Source:HGNC Symbol;Acc:HGNC:233]	7396138	7830081	ADCY2
2	24920043	24920387	EH38E3331189	ENSG00000138031	adenylate cyclase 3 [Source:HGNC Symbol;Acc:HGNC:234]	24819169	24920237	ADCY3
12	48788802	48789041	EH38E3015018	ENSG00000174233	adenylate cyclase 6 [Source:HGNC Symbol;Acc:HGNC:237]	48766194	48789089	ADCY6
12	48789048	48789383	EH38E1609581	ENSG00000174233	adenylate cyclase 6 [Source:HGNC Symbol;Acc:HGNC:237]	48766194	48789089	ADCY6
12	48789457	48789794	EH38E3015019	ENSG00000174233	adenylate cyclase 6 [Source:HGNC Symbol;Acc:HGNC:237]	48766194	48789089	ADCY6
12	48788802	48789041	EH38E3015018	ENSG00000257660	ADCY6 divergent transcript [Source:HGNC Symbol;Acc:HGNC:53332]	48789147	48790535	ADCY6-DT
12	48789048	48789383	EH38E1609581	ENSG00000257660	ADCY6 divergent transcript [Source:HGNC Symbol;Acc:HGNC:53332]	48789147	48790535	ADCY6-DT
12	48789457	48789794	EH38E3015019	ENSG00000257660	ADCY6 divergent transcript [Source:HGNC Symbol;Acc:HGNC:53332]	48789147	48790535	ADCY6-DT
16	4116358	4116707	EH38E3164900	ENSG00000162104	adenylate cyclase 9 [Source:HGNC Symbol;Acc:HGNC:240]	3953387	4116442	ADCY9
4	2843623	2843972	EH38E2275926	ENSG00000087274	adducin 1 [Source:HGNC Symbol;Acc:HGNC:243]	2843844	2930076	ADD1
4	2844160	2844394	EH38E3568156	ENSG00000087274	adducin 1 [Source:HGNC Symbol;Acc:HGNC:243]	2843844	2930076	ADD1
10	110007668	110008016	EH38E2924163	ENSG00000148700	adducin 3 [Source:HGNC Symbol;Acc:HGNC:245]	109996368	110135565	ADD3
10	110008018	110008303	EH38E2924164	ENSG00000148700	adducin 3 [Source:HGNC Symbol;Acc:HGNC:245]	109996368	110135565	ADD3
10	110008436	110008700	EH38E1498470	ENSG00000148700	adducin 3 [Source:HGNC Symbol;Acc:HGNC:245]	109996368	110135565	ADD3
10	110007668	110008016	EH38E2924163	ENSG00000203876	ADD3 antisense RNA 1 [Source:HGNC Symbol;Acc:HGNC:48682]	109940104	110008381	ADD3-AS1
10	110008018	110008303	EH38E2924164	ENSG00000203876	ADD3 antisense RNA 1 [Source:HGNC Symbol;Acc:HGNC:48682]	109940104	110008381	ADD3-AS1
10	110008436	110008700	EH38E1498470	ENSG00000203876	ADD3 antisense RNA 1 [Source:HGNC Symbol;Acc:HGNC:48682]	109940104	110008381	ADD3-AS1
4	22515937	22516287	EH38E3576780	ENSG00000152990	adhesion G protein-coupled receptor A3 [Source:HGNC Symbol;Acc:HGNC:13839]	22345071	22516066	ADGRA3
19	14381162	14381508	EH38E3292684	ENSG00000123146	adhesion G protein-coupled receptor E5 [Source:HGNC Symbol;Acc:HGNC:1711]	14380501	14408725	ADGRE5
2	26345849	26346199	EH38E3332152	ENSG00000173567	adhesion G protein-coupled receptor F3 [Source:HGNC Symbol;Acc:HGNC:18989]	26308173	26346817	ADGRF3
2	26346644	26346992	EH38E3332154	ENSG00000173567	adhesion G protein-coupled receptor F3 [Source:HGNC Symbol;Acc:HGNC:18989]	26308173	26346817	ADGRF3
16	57628397	57628735	EH38E3183448	ENSG00000205336	adhesion G protein-coupled receptor G1 [Source:HGNC Symbol;Acc:HGNC:4512]	57610652	57665580	ADGRG1
6	142301773	142302119	EH38E3737263	ENSG00000112414	adhesion G protein-coupled receptor G6 [Source:HGNC Symbol;Acc:HGNC:13841]	142301854	142446266	ADGRG6
19	14137070	14137225	EH38E3292480	ENSG00000267169	ADGRL1 antisense RNA 1 [Source:HGNC Symbol;Acc:HGNC:55309]	14137146	14171267	ADGRL1-AS1
19	14137241	14137400	EH38E3292481	ENSG00000267169	ADGRL1 antisense RNA 1 [Source:HGNC Symbol;Acc:HGNC:55309]	14137146	14171267	ADGRL1-AS1
5	90529495	90529845	EH38E3648405	ENSG00000164199	adhesion G protein-coupled receptor V1 [Source:HGNC Symbol;Acc:HGNC:17416]	90529344	91164437	ADGRV1
4	99088621	99088971	EH38E3596601	ENSG00000197894	alcohol dehydrogenase 5 (class III), chi polypeptide [Source:HGNC Symbol;Acc:HGNC:253]	99070978	99088801	ADH5
8	66432243	66432593	EH38E3837948	ENSG00000147576	alcohol dehydrogenase iron containing 1 [Source:HGNC Symbol;Acc:HGNC:16354]	66432492	66468907	ADHFE1
8	66432596	66432797	EH38E3837949	ENSG00000147576	alcohol dehydrogenase iron containing 1 [Source:HGNC Symbol;Acc:HGNC:16354]	66432492	66468907	ADHFE1
2	3519366	3519697	EH38E3321277	ENSG00000182551	acireductone dioxygenase 1 [Source:HGNC Symbol;Acc:HGNC:30576]	3497366	3519531	ADI1
12	1690788	1691135	EH38E1586394	ENSG00000006831	adiponectin receptor 2 [Source:HGNC Symbol;Acc:HGNC:24041]	1688574	1788674	ADIPOR2
10	86968322	86968633	EH38E2914418	ENSG00000148671	adipogenesis regulatory factor [Source:HGNC Symbol;Acc:HGNC:24043]	86968432	86983934	ADIRF
10	86970851	86971195	EH38E2914424	ENSG00000148671	adipogenesis regulatory factor [Source:HGNC Symbol;Acc:HGNC:24043]	86968432	86983934	ADIRF
10	86971200	86971550	EH38E2914425	ENSG00000148671	adipogenesis regulatory factor [Source:HGNC Symbol;Acc:HGNC:24043]	86968432	86983934	ADIRF
10	86968322	86968633	EH38E2914418	ENSG00000272734	ADIRF antisense RNA 1 [Source:HGNC Symbol;Acc:HGNC:45127]	86965345	86971311	ADIRF-AS1
10	86970851	86971195	EH38E2914424	ENSG00000272734	ADIRF antisense RNA 1 [Source:HGNC Symbol;Acc:HGNC:45127]	86965345	86971311	ADIRF-AS1
10	86971200	86971550	EH38E2914425	ENSG00000272734	ADIRF antisense RNA 1 [Source:HGNC Symbol;Acc:HGNC:45127]	86965345	86971311	ADIRF-AS1
20	3767538	3767700	EH38E3417216	ENSG00000101220	adipose secreted signaling protein [Source:HGNC Symbol;Acc:HGNC:15873]	3753508	3767781	ADISSP
20	3767744	3768094	EH38E3417217	ENSG00000101220	adipose secreted signaling protein [Source:HGNC Symbol;Acc:HGNC:15873]	3753508	3767781	ADISSP
10	74176435	74176784	EH38E2908900	ENSG00000156110	adenosine kinase [Source:HGNC Symbol;Acc:HGNC:257]	74151202	74709963	ADK
10	74150770	74150925	EH38E2908884	ENSG00000156110	adenosine kinase [Source:HGNC Symbol;Acc:HGNC:257]	74151202	74709963	ADK
10	74150957	74151306	EH38E2908885	ENSG00000156110	adenosine kinase [Source:HGNC Symbol;Acc:HGNC:257]	74151202	74709963	ADK
11	10304827	10305113	EH38E1519822	ENSG00000148926	adrenomedullin [Source:HGNC Symbol;Acc:HGNC:259]	10305073	10307397	ADM
11	10305378	10305718	EH38E2944091	ENSG00000148926	adrenomedullin [Source:HGNC Symbol;Acc:HGNC:259]	10305073	10307397	ADM
19	49690459	49690626	EH38E3313622	ENSG00000224420	adrenomedullin 5 (putative) [Source:HGNC Symbol;Acc:HGNC:27293]	49689594	49690575	ADM5
19	49690668	49690834	EH38E3313623	ENSG00000224420	adrenomedullin 5 (putative) [Source:HGNC Symbol;Acc:HGNC:27293]	49689594	49690575	ADM5
19	49690871	49691219	EH38E3313624	ENSG00000224420	adrenomedullin 5 (putative) [Source:HGNC Symbol;Acc:HGNC:27293]	49689594	49690575	ADM5
11	10304827	10305113	EH38E1519822	ENSG00000254554	ADM divergent transcript [Source:HGNC Symbol;Acc:HGNC:55516]	10302657	10303704	ADM-DT
20	50930683	50930985	EH38E3439819	ENSG00000101126	activity dependent neuroprotector homeobox [Source:HGNC Symbol;Acc:HGNC:15766]	50888916	50931437	ADNP
20	50931086	50931247	EH38E3439820	ENSG00000101126	activity dependent neuroprotector homeobox [Source:HGNC Symbol;Acc:HGNC:15766]	50888916	50931437	ADNP
20	50931250	50931573	EH38E3439821	ENSG00000101126	activity dependent neuroprotector homeobox [Source:HGNC Symbol;Acc:HGNC:15766]	50888916	50931437	ADNP
18	80147773	80148117	EH38E3278938	ENSG00000101544	ADNP homeobox 2 [Source:HGNC Symbol;Acc:HGNC:23803]	80109262	80147523	ADNP2
18	80109155	80109316	EH38E3278922	ENSG00000101544	ADNP homeobox 2 [Source:HGNC Symbol;Acc:HGNC:23803]	80109262	80147523	ADNP2
20	50930683	50930985	EH38E3439819	ENSG00000259456	ADNP antisense RNA 1 [Source:HGNC Symbol;Acc:HGNC:51227]	50930984	50945148	ADNP-AS1
20	50931086	50931247	EH38E3439820	ENSG00000259456	ADNP antisense RNA 1 [Source:HGNC Symbol;Acc:HGNC:51227]	50930984	50945148	ADNP-AS1
20	50931250	50931573	EH38E3439821	ENSG00000259456	ADNP antisense RNA 1 [Source:HGNC Symbol;Acc:HGNC:51227]	50930984	50945148	ADNP-AS1
10	62804608	62804846	EH38E1472579	ENSG00000181915	2-aminoethanethiol dioxygenase [Source:HGNC Symbol;Acc:HGNC:23506]	62804720	62808479	ADO
10	62805862	62806124	EH38E1472583	ENSG00000181915	2-aminoethanethiol dioxygenase [Source:HGNC Symbol;Acc:HGNC:23506]	62804720	62808479	ADO
1	203127683	203128032	EH38E2859132	ENSG00000163485	adenosine A1 receptor [Source:HGNC Symbol;Acc:HGNC:262]	203090654	203167405	ADORA1
1	203128138	203128306	EH38E2859133	ENSG00000163485	adenosine A1 receptor [Source:HGNC Symbol;Acc:HGNC:262]	203090654	203167405	ADORA1
1	203128323	203128608	EH38E1413218	ENSG00000163485	adenosine A1 receptor [Source:HGNC Symbol;Acc:HGNC:262]	203090654	203167405	ADORA1
15	72783625	72783975	EH38E3144950	ENSG00000159322	ADP dependent glucokinase [Source:HGNC Symbol;Acc:HGNC:25250]	72751294	72785846	ADPGK
15	72783625	72783975	EH38E3144950	ENSG00000260898	ADPGK antisense RNA 1 [Source:HGNC Symbol;Acc:HGNC:44144]	72782835	72798199	ADPGK-AS1
1	36088652	36089000	EH38E2802795	ENSG00000116863	ADP-ribosylserine hydrolase [Source:HGNC Symbol;Acc:HGNC:21304]	36088892	36093932	ADPRS
10	111076727	111077076	EH38E2924927	ENSG00000150594	adrenoceptor alpha 2A [Source:HGNC Symbol;Acc:HGNC:281]	111077029	111080907	ADRA2A
5	148826338	148826688	EH38E3669160	ENSG00000169252	adrenoceptor beta 2 [Source:HGNC Symbol;Acc:HGNC:286]	148826611	148828623	ADRB2
20	62301907	62302257	EH38E3446945	ENSG00000130706	ADRM1 26S proteasome ubiquitin receptor [Source:HGNC Symbol;Acc:HGNC:15759]	62302093	62308862	ADRM1
20	62302667	62303017	EH38E2127892	ENSG00000130706	ADRM1 26S proteasome ubiquitin receptor [Source:HGNC Symbol;Acc:HGNC:15759]	62302093	62308862	ADRM1
20	62303091	62303302	EH38E3446947	ENSG00000130706	ADRM1 26S proteasome ubiquitin receptor [Source:HGNC Symbol;Acc:HGNC:15759]	62302093	62308862	ADRM1
22	40370436	40370785	EH38E3482804	ENSG00000239900	adenylosuccinate lyase [Source:HGNC Symbol;Acc:HGNC:291]	40346461	40390463	ADSL
22	40346182	40346348	EH38E3482790	ENSG00000239900	adenylosuccinate lyase [Source:HGNC Symbol;Acc:HGNC:291]	40346461	40390463	ADSL
22	40346351	40346638	EH38E3482791	ENSG00000239900	adenylosuccinate lyase [Source:HGNC Symbol;Acc:HGNC:291]	40346461	40390463	ADSL
14	104723944	104724284	EH38E3120452	ENSG00000185100	adenylosuccinate synthase 1 [Source:HGNC Symbol;Acc:HGNC:20093]	104724174	104747325	ADSS1
14	104724312	104724517	EH38E3120453	ENSG00000185100	adenylosuccinate synthase 1 [Source:HGNC Symbol;Acc:HGNC:20093]	104724174	104747325	ADSS1
7	44104137	44104438	EH38E3770966	ENSG00000106624	AE binding protein 1 [Source:HGNC Symbol;Acc:HGNC:303]	44104345	44114562	AEBP1
12	19439381	19439730	EH38E3006211	ENSG00000139154	AE binding protein 2 [Source:HGNC Symbol;Acc:HGNC:24051]	19404045	19720801	AEBP2
12	19439769	19439931	EH38E3006212	ENSG00000139154	AE binding protein 2 [Source:HGNC Symbol;Acc:HGNC:24051]	19404045	19720801	AEBP2
12	19440059	19440336	EH38E3006213	ENSG00000139154	AE binding protein 2 [Source:HGNC Symbol;Acc:HGNC:24051]	19404045	19720801	AEBP2
12	19440360	19440650	EH38E3006214	ENSG00000139154	AE binding protein 2 [Source:HGNC Symbol;Acc:HGNC:24051]	19404045	19720801	AEBP2
12	19440679	19440860	EH38E3006215	ENSG00000139154	AE binding protein 2 [Source:HGNC Symbol;Acc:HGNC:24051]	19404045	19720801	AEBP2
15	88621074	88621424	EH38E3153037	ENSG00000181026	apoptosis enhancing nuclease [Source:HGNC Symbol;Acc:HGNC:25722]	88621337	88632281	AEN
4	7938721	7939052	EH38E3571973	ENSG00000196526	actin filament associated protein 1 [Source:HGNC Symbol;Acc:HGNC:24017]	7758714	7939926	AFAP1
4	7939694	7940043	EH38E3571976	ENSG00000196526	actin filament associated protein 1 [Source:HGNC Symbol;Acc:HGNC:24017]	7758714	7939926	AFAP1
10	114404388	114404701	EH38E2926406	ENSG00000169129	actin filament associated protein 1 like 2 [Source:HGNC Symbol;Acc:HGNC:25901]	114294824	114404756	AFAP1L2
10	114404730	114404911	EH38E2926407	ENSG00000169129	actin filament associated protein 1 like 2 [Source:HGNC Symbol;Acc:HGNC:25901]	114294824	114404756	AFAP1L2
6	167826700	167827039	EH38E3748763	ENSG00000130396	afadin, adherens junction formation factor [Source:HGNC Symbol;Acc:HGNC:7137]	167826893	167972023	AFDN
6	167827123	167827273	EH38E3748764	ENSG00000130396	afadin, adherens junction formation factor [Source:HGNC Symbol;Acc:HGNC:7137]	167826893	167972023	AFDN
6	167827371	167827689	EH38E3748765	ENSG00000130396	afadin, adherens junction formation factor [Source:HGNC Symbol;Acc:HGNC:7137]	167826893	167972023	AFDN
6	167827697	167827861	EH38E3748766	ENSG00000130396	afadin, adherens junction formation factor [Source:HGNC Symbol;Acc:HGNC:7137]	167826893	167972023	AFDN
6	167825377	167825698	EH38E2525207	ENSG00000198221	AFDN divergent transcript [Source:HGNC Symbol;Acc:HGNC:21236]	167822103	167826833	AFDN-DT
6	167826700	167827039	EH38E3748763	ENSG00000198221	AFDN divergent transcript [Source:HGNC Symbol;Acc:HGNC:21236]	167822103	167826833	AFDN-DT
6	167827123	167827273	EH38E3748764	ENSG00000198221	AFDN divergent transcript [Source:HGNC Symbol;Acc:HGNC:21236]	167822103	167826833	AFDN-DT
6	167827371	167827689	EH38E3748765	ENSG00000198221	AFDN divergent transcript [Source:HGNC Symbol;Acc:HGNC:21236]	167822103	167826833	AFDN-DT
6	167827697	167827861	EH38E3748766	ENSG00000198221	AFDN divergent transcript [Source:HGNC Symbol;Acc:HGNC:21236]	167822103	167826833	AFDN-DT
4	87006510	87006702	EH38E3593558	ENSG00000172493	ALF transcription elongation factor 1 [Source:HGNC Symbol;Acc:HGNC:7135]	86935002	87141039	AFF1
4	87006730	87007080	EH38E3593559	ENSG00000172493	ALF transcription elongation factor 1 [Source:HGNC Symbol;Acc:HGNC:7135]	86935002	87141039	AFF1
4	87007085	87007269	EH38E3593560	ENSG00000172493	ALF transcription elongation factor 1 [Source:HGNC Symbol;Acc:HGNC:7135]	86935002	87141039	AFF1
4	86934581	86934790	EH38E3593489	ENSG00000172493	ALF transcription elongation factor 1 [Source:HGNC Symbol;Acc:HGNC:7135]	86935002	87141039	AFF1
4	86934795	86935145	EH38E3593490	ENSG00000172493	ALF transcription elongation factor 1 [Source:HGNC Symbol;Acc:HGNC:7135]	86935002	87141039	AFF1
4	86935930	86936274	EH38E3593493	ENSG00000172493	ALF transcription elongation factor 1 [Source:HGNC Symbol;Acc:HGNC:7135]	86935002	87141039	AFF1
2	100104441	100104666	EH38E3360265	ENSG00000144218	ALF transcription elongation factor 3 [Source:HGNC Symbol;Acc:HGNC:6473]	99545419	100192428	AFF3
2	100104715	100104984	EH38E3360266	ENSG00000144218	ALF transcription elongation factor 3 [Source:HGNC Symbol;Acc:HGNC:6473]	99545419	100192428	AFF3
5	132963316	132963525	EH38E3660962	ENSG00000072364	ALF transcription elongation factor 4 [Source:HGNC Symbol;Acc:HGNC:17869]	132875395	132963634	AFF4
5	132963544	132963890	EH38E2408974	ENSG00000072364	ALF transcription elongation factor 4 [Source:HGNC Symbol;Acc:HGNC:17869]	132875395	132963634	AFF4
5	132963316	132963525	EH38E3660962	ENSG00000272023	AFF4 divergent transcript [Source:HGNC Symbol;Acc:HGNC:55235]	132963770	132964164	AFF4-DT
5	132963544	132963890	EH38E2408974	ENSG00000272023	AFF4 divergent transcript [Source:HGNC Symbol;Acc:HGNC:55235]	132963770	132964164	AFF4-DT
18	12377225	12377575	EH38E3257871	ENSG00000141385	AFG3 like matrix AAA peptidase subunit 2 [Source:HGNC Symbol;Acc:HGNC:315]	12328944	12377227	AFG3L2
2	64523813	64523978	EH38E2003878	ENSG00000119844	aftiphilin [Source:HGNC Symbol;Acc:HGNC:25951]	64524299	64593005	AFTPH
2	64524068	64524416	EH38E3348031	ENSG00000119844	aftiphilin [Source:HGNC Symbol;Acc:HGNC:25951]	64524299	64593005	AFTPH
2	64525280	64525626	EH38E2003883	ENSG00000119844	aftiphilin [Source:HGNC Symbol;Acc:HGNC:25951]	64524299	64593005	AFTPH
2	64523813	64523978	EH38E2003878	ENSG00000260101	AFTPH divergent transcript [Source:HGNC Symbol;Acc:HGNC:52788]	64522187	64524110	AFTPH-DT
2	64524068	64524416	EH38E3348031	ENSG00000260101	AFTPH divergent transcript [Source:HGNC Symbol;Acc:HGNC:52788]	64522187	64524110	AFTPH-DT
2	64525280	64525626	EH38E2003883	ENSG00000260101	AFTPH divergent transcript [Source:HGNC Symbol;Acc:HGNC:52788]	64522187	64524110	AFTPH-DT
2	235493816	235494164	EH38E3408948	ENSG00000157985	ArfGAP with GTPase domain, ankyrin repeat and PH domain 1 [Source:HGNC Symbol;Acc:HGNC:16922]	235494043	236131793	AGAP1
7	151085714	151086063	EH38E3808476	ENSG00000133612	ArfGAP with GTPase domain, ankyrin repeat and PH domain 3 [Source:HGNC Symbol;Acc:HGNC:16923]	151085831	151144436	AGAP3
7	151086194	151086544	EH38E3808477	ENSG00000133612	ArfGAP with GTPase domain, ankyrin repeat and PH domain 3 [Source:HGNC Symbol;Acc:HGNC:16923]	151085831	151144436	AGAP3
2	27071594	27071932	EH38E1982489	ENSG00000084693	AGBL carboxypeptidase 5 [Source:HGNC Symbol;Acc:HGNC:26147]	27042364	27070622	AGBL5
2	227471932	227472268	EH38E3404618	ENSG00000173744	ArfGAP with FG repeats 1 [Source:HGNC Symbol;Acc:HGNC:5175]	227472152	227561217	AGFG1
2	227472270	227472428	EH38E3404619	ENSG00000173744	ArfGAP with FG repeats 1 [Source:HGNC Symbol;Acc:HGNC:5175]	227472152	227561217	AGFG1
7	100538857	100539207	EH38E3789047	ENSG00000106351	ArfGAP with FG repeats 2 [Source:HGNC Symbol;Acc:HGNC:5177]	100539203	100568220	AGFG2
1	35882966	35883315	EH38E2802722	ENSG00000092847	argonaute RISC component 1 [Source:HGNC Symbol;Acc:HGNC:3262]	35869808	35930532	AGO1
1	35930688	35930921	EH38E2802748	ENSG00000092847	argonaute RISC component 1 [Source:HGNC Symbol;Acc:HGNC:3262]	35869808	35930532	AGO1
1	35931010	35931360	EH38E2802749	ENSG00000092847	argonaute RISC component 1 [Source:HGNC Symbol;Acc:HGNC:3262]	35869808	35930532	AGO1
8	140635626	140635871	EH38E3865573	ENSG00000123908	argonaute RISC catalytic component 2 [Source:HGNC Symbol;Acc:HGNC:3263]	140520156	140635633	AGO2
8	140636240	140636499	EH38E3865575	ENSG00000123908	argonaute RISC catalytic component 2 [Source:HGNC Symbol;Acc:HGNC:3263]	140520156	140635633	AGO2
1	35930688	35930921	EH38E2802748	ENSG00000126070	argonaute RISC catalytic component 3 [Source:HGNC Symbol;Acc:HGNC:18421]	35930718	36072500	AGO3
1	35931010	35931360	EH38E2802749	ENSG00000126070	argonaute RISC catalytic component 3 [Source:HGNC Symbol;Acc:HGNC:18421]	35930718	36072500	AGO3
6	161273947	161274296	EH38E3745866	ENSG00000026652	1-acylglycerol-3-phosphate O-acyltransferase 4 [Source:HGNC Symbol;Acc:HGNC:20885]	161129967	161274061	AGPAT4
8	6708121	6708409	EH38E3815745	ENSG00000155189	1-acylglycerol-3-phosphate O-acyltransferase 5 [Source:HGNC Symbol;Acc:HGNC:20886]	6708642	6761503	AGPAT5
8	6708411	6708673	EH38E3815746	ENSG00000155189	1-acylglycerol-3-phosphate O-acyltransferase 5 [Source:HGNC Symbol;Acc:HGNC:20886]	6708642	6761503	AGPAT5
8	6708716	6708894	EH38E3815747	ENSG00000155189	1-acylglycerol-3-phosphate O-acyltransferase 5 [Source:HGNC Symbol;Acc:HGNC:20886]	6708642	6761503	AGPAT5
2	177552647	177552944	EH38E3387034	ENSG00000018510	alkylglycerone phosphate synthase [Source:HGNC Symbol;Acc:HGNC:327]	177392746	177567024	AGPS
1	1019822	1020170	EH38E2776823	ENSG00000188157	agrin [Source:HGNC Symbol;Acc:HGNC:329]	1020120	1056118	AGRN
1	11735834	11736183	EH38E2786506	ENSG00000177674	angiotensin II receptor associated protein [Source:HGNC Symbol;Acc:HGNC:13539]	11736084	11754802	AGTRAP
1	11736207	11736460	EH38E2786507	ENSG00000177674	angiotensin II receptor associated protein [Source:HGNC Symbol;Acc:HGNC:13539]	11736084	11754802	AGTRAP
1	246931257	246931460	EH38E2879586	ENSG00000153207	AT-hook containing transcription factor 1 [Source:HGNC Symbol;Acc:HGNC:24618]	246839098	246931948	AHCTF1
1	246931896	246932246	EH38E2879588	ENSG00000153207	AT-hook containing transcription factor 1 [Source:HGNC Symbol;Acc:HGNC:24618]	246839098	246931948	AHCTF1
20	34303256	34303606	EH38E2108319	ENSG00000101444	adenosylhomocysteinase [Source:HGNC Symbol;Acc:HGNC:343]	34280268	34311802	AHCY
1	109984526	109984875	EH38E2830113	ENSG00000168710	adenosylhomocysteinase like 1 [Source:HGNC Symbol;Acc:HGNC:344]	109984765	110023742	AHCYL1
7	129224730	129225079	EH38E3799282	ENSG00000158467	adenosylhomocysteinase like 2 [Source:HGNC Symbol;Acc:HGNC:22204]	129225030	129430211	AHCYL2
7	129368218	129368384	EH38E3799333	ENSG00000158467	adenosylhomocysteinase like 2 [Source:HGNC Symbol;Acc:HGNC:22204]	129225030	129430211	AHCYL2
1	27603396	27603676	EH38E2797967	ENSG00000126705	AT-hook DNA binding motif containing 1 [Source:HGNC Symbol;Acc:HGNC:25230]	27534035	27604431	AHDC1
1	27603985	27604328	EH38E2797969	ENSG00000126705	AT-hook DNA binding motif containing 1 [Source:HGNC Symbol;Acc:HGNC:25230]	27534035	27604431	AHDC1
6	135497394	135497570	EH38E2505947	ENSG00000135541	Abelson helper integration site 1 [Source:HGNC Symbol;Acc:HGNC:21575]	135283407	135498434	AHI1
6	135497582	135497931	EH38E3734525	ENSG00000135541	Abelson helper integration site 1 [Source:HGNC Symbol;Acc:HGNC:21575]	135283407	135498434	AHI1
6	135497938	135498144	EH38E2505949	ENSG00000135541	Abelson helper integration site 1 [Source:HGNC Symbol;Acc:HGNC:21575]	135283407	135498434	AHI1
6	135498350	135498694	EH38E2505950	ENSG00000135541	Abelson helper integration site 1 [Source:HGNC Symbol;Acc:HGNC:21575]	135283407	135498434	AHI1
6	135497394	135497570	EH38E2505947	ENSG00000231028	AHI1 divergent transcript [Source:HGNC Symbol;Acc:HGNC:32526]	135497422	135828703	AHI1-DT
6	135497582	135497931	EH38E3734525	ENSG00000231028	AHI1 divergent transcript [Source:HGNC Symbol;Acc:HGNC:32526]	135497422	135828703	AHI1-DT
6	135497938	135498144	EH38E2505949	ENSG00000231028	AHI1 divergent transcript [Source:HGNC Symbol;Acc:HGNC:32526]	135497422	135828703	AHI1-DT
6	135498350	135498694	EH38E2505950	ENSG00000231028	AHI1 divergent transcript [Source:HGNC Symbol;Acc:HGNC:32526]	135497422	135828703	AHI1-DT
11	62545665	62546003	EH38E2961564	ENSG00000124942	AHNAK nucleoprotein [Source:HGNC Symbol;Acc:HGNC:347]	62433542	62556235	AHNAK
11	62546006	62546196	EH38E2961565	ENSG00000124942	AHNAK nucleoprotein [Source:HGNC Symbol;Acc:HGNC:347]	62433542	62556235	AHNAK
11	62546627	62546974	EH38E2961568	ENSG00000124942	AHNAK nucleoprotein [Source:HGNC Symbol;Acc:HGNC:347]	62433542	62556235	AHNAK
14	104978294	104978606	EH38E1746318	ENSG00000185567	AHNAK nucleoprotein 2 [Source:HGNC Symbol;Acc:HGNC:20125]	104937244	104978374	AHNAK2
7	17299095	17299324	EH38E3759793	ENSG00000106546	aryl hydrocarbon receptor [Source:HGNC Symbol;Acc:HGNC:348]	16916359	17346152	AHR
14	77457541	77457891	EH38E1730164	ENSG00000100591	activator of HSP90 ATPase activity 1 [Source:HGNC Symbol;Acc:HGNC:1189]	77457870	77469472	AHSA1
14	77457909	77458127	EH38E3106607	ENSG00000100591	activator of HSP90 ATPase activity 1 [Source:HGNC Symbol;Acc:HGNC:1189]	77457870	77469472	AHSA1
14	77458146	77458354	EH38E3106608	ENSG00000100591	activator of HSP90 ATPase activity 1 [Source:HGNC Symbol;Acc:HGNC:1189]	77457870	77469472	AHSA1
2	61177187	61177535	EH38E3346620	ENSG00000173209	activator of HSP90 ATPase homolog 2, pseudogene [Source:HGNC Symbol;Acc:HGNC:20437]	61177418	61191203	AHSA2P
2	61177573	61177756	EH38E3346621	ENSG00000173209	activator of HSP90 ATPase homolog 2, pseudogene [Source:HGNC Symbol;Acc:HGNC:20437]	61177418	61191203	AHSA2P
6	143060618	143060959	EH38E3737602	ENSG00000146416	androgen induced 1 [Source:HGNC Symbol;Acc:HGNC:21607]	143060496	143341058	AIG1
4	106315525	106315875	EH38E2317952	ENSG00000164022	aminoacyl tRNA synthetase complex interacting multifunctional protein 1 [Source:HGNC Symbol;Acc:HGNC:10648]	106315544	106349456	AIMP1
4	106316147	106316446	EH38E3598586	ENSG00000164022	aminoacyl tRNA synthetase complex interacting multifunctional protein 1 [Source:HGNC Symbol;Acc:HGNC:10648]	106315544	106349456	AIMP1
4	106316455	106316683	EH38E3598587	ENSG00000164022	aminoacyl tRNA synthetase complex interacting multifunctional protein 1 [Source:HGNC Symbol;Acc:HGNC:10648]	106315544	106349456	AIMP1
4	106316696	106316855	EH38E3598588	ENSG00000164022	aminoacyl tRNA synthetase complex interacting multifunctional protein 1 [Source:HGNC Symbol;Acc:HGNC:10648]	106315544	106349456	AIMP1
7	6008792	6008947	EH38E2531926	ENSG00000106305	aminoacyl tRNA synthetase complex interacting multifunctional protein 2 [Source:HGNC Symbol;Acc:HGNC:20609]	6009255	6023834	AIMP2
7	6008984	6009332	EH38E3756427	ENSG00000106305	aminoacyl tRNA synthetase complex interacting multifunctional protein 2 [Source:HGNC Symbol;Acc:HGNC:20609]	6009255	6023834	AIMP2
7	6009368	6009663	EH38E3756428	ENSG00000106305	aminoacyl tRNA synthetase complex interacting multifunctional protein 2 [Source:HGNC Symbol;Acc:HGNC:20609]	6009255	6023834	AIMP2
11	67469142	67469486	EH38E2966782	ENSG00000110711	aryl hydrocarbon receptor interacting protein [Source:HGNC Symbol;Acc:HGNC:358]	67468174	67491154	AIP
21	44299836	44300178	EH38E3462448	ENSG00000160224	autoimmune regulator [Source:HGNC Symbol;Acc:HGNC:360]	44285838	44298648	AIRE
9	136849158	136849506	EH38E2737243	ENSG00000232434	apical junction component 1 homolog [Source:HGNC Symbol;Acc:HGNC:37284]	136842478	136848801	AJM1
14	22982138	22982295	EH38E3086599	ENSG00000129474	ajuba LIM protein [Source:HGNC Symbol;Acc:HGNC:20250]	22971177	22982551	AJUBA
14	22982308	22982468	EH38E3086600	ENSG00000129474	ajuba LIM protein [Source:HGNC Symbol;Acc:HGNC:20250]	22971177	22982551	AJUBA
14	22982486	22982812	EH38E3086601	ENSG00000129474	ajuba LIM protein [Source:HGNC Symbol;Acc:HGNC:20250]	22971177	22982551	AJUBA
14	22982823	22982986	EH38E3086602	ENSG00000129474	ajuba LIM protein [Source:HGNC Symbol;Acc:HGNC:20250]	22971177	22982551	AJUBA
14	22982138	22982295	EH38E3086599	ENSG00000258457	AJUBA divergent transcript [Source:HGNC Symbol;Acc:HGNC:55449]	22982698	22999078	AJUBA-DT
14	22982308	22982468	EH38E3086600	ENSG00000258457	AJUBA divergent transcript [Source:HGNC Symbol;Acc:HGNC:55449]	22982698	22999078	AJUBA-DT
14	22982486	22982812	EH38E3086601	ENSG00000258457	AJUBA divergent transcript [Source:HGNC Symbol;Acc:HGNC:55449]	22982698	22999078	AJUBA-DT
14	22982823	22982986	EH38E3086602	ENSG00000258457	AJUBA divergent transcript [Source:HGNC Symbol;Acc:HGNC:55449]	22982698	22999078	AJUBA-DT
9	127874947	127875147	EH38E3910381	ENSG00000106992	adenylate kinase 1 [Source:HGNC Symbol;Acc:HGNC:361]	127866486	127877675	AK1
9	127877551	127877879	EH38E3910386	ENSG00000106992	adenylate kinase 1 [Source:HGNC Symbol;Acc:HGNC:361]	127866486	127877675	AK1
1	33080912	33081262	EH38E2801554	ENSG00000004455	adenylate kinase 2 [Source:HGNC Symbol;Acc:HGNC:362]	33007986	33080996	AK2
1	33082093	33082329	EH38E2801557	ENSG00000004455	adenylate kinase 2 [Source:HGNC Symbol;Acc:HGNC:362]	33007986	33080996	AK2
9	4741092	4741438	EH38E3872639	ENSG00000147853	adenylate kinase 3 [Source:HGNC Symbol;Acc:HGNC:17376]	4709556	4742043	AK3
9	4741621	4741915	EH38E3872640	ENSG00000147853	adenylate kinase 3 [Source:HGNC Symbol;Acc:HGNC:17376]	4709556	4742043	AK3
9	4741995	4742145	EH38E3872641	ENSG00000147853	adenylate kinase 3 [Source:HGNC Symbol;Acc:HGNC:17376]	4709556	4742043	AK3
1	65147468	65147733	EH38E2816926	ENSG00000162433	adenylate kinase 4 [Source:HGNC Symbol;Acc:HGNC:363]	65147549	65232145	AK4
1	65147743	65147926	EH38E2816927	ENSG00000162433	adenylate kinase 4 [Source:HGNC Symbol;Acc:HGNC:363]	65147549	65232145	AK4
1	65147937	65148250	EH38E1355593	ENSG00000162433	adenylate kinase 4 [Source:HGNC Symbol;Acc:HGNC:363]	65147549	65232145	AK4
14	96391792	96392142	EH38E3114164	ENSG00000140057	adenylate kinase 7 [Source:HGNC Symbol;Acc:HGNC:20091]	96392128	96489427	AK7
6	109690410	109690754	EH38E3726022	ENSG00000155085	adenylate kinase 9 [Source:HGNC Symbol;Acc:HGNC:33814]	109492855	109691217	AK9
6	109691076	109691425	EH38E2493033	ENSG00000155085	adenylate kinase 9 [Source:HGNC Symbol;Acc:HGNC:33814]	109492855	109691217	AK9
6	109691428	109691589	EH38E3726023	ENSG00000155085	adenylate kinase 9 [Source:HGNC Symbol;Acc:HGNC:33814]	109492855	109691217	AK9
17	57084948	57085297	EH38E3232400	ENSG00000121057	A-kinase anchoring protein 1 [Source:HGNC Symbol;Acc:HGNC:367]	57085092	57121346	AKAP1
17	57085665	57086010	EH38E3232402	ENSG00000121057	A-kinase anchoring protein 1 [Source:HGNC Symbol;Acc:HGNC:367]	57085092	57121346	AKAP1
17	19977517	19977668	EH38E3213655	ENSG00000108599	A-kinase anchoring protein 10 [Source:HGNC Symbol;Acc:HGNC:368]	19904302	19978343	AKAP10
17	19977703	19978050	EH38E3213656	ENSG00000108599	A-kinase anchoring protein 10 [Source:HGNC Symbol;Acc:HGNC:368]	19904302	19978343	AKAP10
13	42272229	42272412	EH38E3063034	ENSG00000023516	A-kinase anchoring protein 11 [Source:HGNC Symbol;Acc:HGNC:369]	42272152	42323261	AKAP11
15	85750236	85750406	EH38E3152152	ENSG00000170776	A-kinase anchoring protein 13 [Source:HGNC Symbol;Acc:HGNC:371]	85380571	85749358	AKAP13
17	57084948	57085297	EH38E3232400	ENSG00000263004	AKAP1 divergent transcript [Source:HGNC Symbol;Acc:HGNC:55339]	57071814	57085041	AKAP1-DT
17	57085665	57086010	EH38E3232402	ENSG00000263004	AKAP1 divergent transcript [Source:HGNC Symbol;Acc:HGNC:55339]	57071814	57085041	AKAP1-DT
19	15379715	15380064	EH38E1941900	ENSG00000105127	A-kinase anchoring protein 8 [Source:HGNC Symbol;Acc:HGNC:378]	15353385	15379815	AKAP8
19	15379715	15380064	EH38E1941900	ENSG00000011243	A-kinase anchoring protein 8 like [Source:HGNC Symbol;Acc:HGNC:29857]	15380050	15419141	AKAP8L
19	15418710	15418878	EH38E3293468	ENSG00000011243	A-kinase anchoring protein 8 like [Source:HGNC Symbol;Acc:HGNC:29857]	15380050	15419141	AKAP8L
19	15418948	15419297	EH38E3293469	ENSG00000011243	A-kinase anchoring protein 8 like [Source:HGNC Symbol;Acc:HGNC:29857]	15380050	15419141	AKAP8L
11	8910713	8910890	EH38E2943394	ENSG00000166452	A-kinase interacting protein 1 [Source:HGNC Symbol;Acc:HGNC:1170]	8911139	8920084	AKIP1
11	8910984	8911333	EH38E2943395	ENSG00000166452	A-kinase interacting protein 1 [Source:HGNC Symbol;Acc:HGNC:1170]	8911139	8920084	AKIP1
11	8911353	8911546	EH38E2943396	ENSG00000166452	A-kinase interacting protein 1 [Source:HGNC Symbol;Acc:HGNC:1170]	8911139	8920084	AKIP1
1	38991031	38991381	EH38E2804485	ENSG00000174574	akirin 1 [Source:HGNC Symbol;Acc:HGNC:25744]	38991276	39006059	AKIRIN1
6	87702158	87702507	EH38E3719771	ENSG00000135334	akirin 2 [Source:HGNC Symbol;Acc:HGNC:21407]	87674860	87702233	AKIRIN2
9	114387716	114387867	EH38E3903316	ENSG00000106948	AT-hook transcription factor [Source:HGNC Symbol;Acc:HGNC:24108]	114334156	114394405	AKNA
9	114387881	114388228	EH38E3903317	ENSG00000106948	AT-hook transcription factor [Source:HGNC Symbol;Acc:HGNC:24108]	114334156	114394405	AKNA
1	108876780	108877130	EH38E1374364	ENSG00000162641	AKNA domain containing 1 [Source:HGNC Symbol;Acc:HGNC:28398]	108815898	108963484	AKNAD1
1	108877215	108877368	EH38E1374365	ENSG00000162641	AKNA domain containing 1 [Source:HGNC Symbol;Acc:HGNC:28398]	108815898	108963484	AKNAD1
1	45550383	45550583	EH38E2808790	ENSG00000117448	aldo-keto reductase family 1 member A1 [Source:HGNC Symbol;Acc:HGNC:380]	45550543	45570049	AKR1A1
1	45550666	45551007	EH38E2808791	ENSG00000117448	aldo-keto reductase family 1 member A1 [Source:HGNC Symbol;Acc:HGNC:380]	45550543	45570049	AKR1A1
1	45551139	45551299	EH38E1344090	ENSG00000117448	aldo-keto reductase family 1 member A1 [Source:HGNC Symbol;Acc:HGNC:380]	45550543	45570049	AKR1A1
7	134459024	134459374	EH38E2592772	ENSG00000085662	aldo-keto reductase family 1 member B [Source:HGNC Symbol;Acc:HGNC:381]	134442356	134459284	AKR1B1
7	138001817	138001984	EH38E3803152	ENSG00000122787	aldo-keto reductase family 1 member D1 [Source:HGNC Symbol;Acc:HGNC:388]	138002324	138118305	AKR1D1
7	138002105	138002454	EH38E3803153	ENSG00000122787	aldo-keto reductase family 1 member D1 [Source:HGNC Symbol;Acc:HGNC:388]	138002324	138118305	AKR1D1
10	4825958	4826304	EH38E1443999	ENSG00000165568	aldo-keto reductase family 1 member E2 [Source:HGNC Symbol;Acc:HGNC:23437]	4786629	4848062	AKR1E2
14	104795471	104795626	EH38E3120587	ENSG00000142208	AKT serine/threonine kinase 1 [Source:HGNC Symbol;Acc:HGNC:391]	104769349	104795751	AKT1
14	104795628	104795930	EH38E3120588	ENSG00000142208	AKT serine/threonine kinase 1 [Source:HGNC Symbol;Acc:HGNC:391]	104769349	104795751	AKT1
19	49877355	49877705	EH38E3313844	ENSG00000204673	AKT1 substrate 1 [Source:HGNC Symbol;Acc:HGNC:28426]	49869033	49878459	AKT1S1
19	49877790	49878138	EH38E3313845	ENSG00000204673	AKT1 substrate 1 [Source:HGNC Symbol;Acc:HGNC:28426]	49869033	49878459	AKT1S1
19	49878223	49878567	EH38E1961341	ENSG00000204673	AKT1 substrate 1 [Source:HGNC Symbol;Acc:HGNC:28426]	49869033	49878459	AKT1S1
19	40285374	40285724	EH38E1953946	ENSG00000105221	AKT serine/threonine kinase 2 [Source:HGNC Symbol;Acc:HGNC:392]	40230317	40285536	AKT2
16	53502883	53503160	EH38E3181094	ENSG00000166971	AKT interacting protein [Source:HGNC Symbol;Acc:HGNC:16710]	53491040	53504411	AKTIP
9	113401263	113401611	EH38E3902555	ENSG00000148218	aminolevulinate dehydratase [Source:HGNC Symbol;Acc:HGNC:395]	113386312	113401290	ALAD
19	49453096	49453270	EH38E3313285	ENSG00000161618	aldehyde dehydrogenase 16 family member A1 [Source:HGNC Symbol;Acc:HGNC:28114]	49453225	49471050	ALDH16A1
19	49453293	49453643	EH38E3313286	ENSG00000161618	aldehyde dehydrogenase 16 family member A1 [Source:HGNC Symbol;Acc:HGNC:28114]	49453225	49471050	ALDH16A1
15	58065037	58065309	EH38E1765257	ENSG00000128918	aldehyde dehydrogenase 1 family member A2 [Source:HGNC Symbol;Acc:HGNC:15472]	57953424	58497866	ALDH1A2
15	58065586	58065932	EH38E1765258	ENSG00000128918	aldehyde dehydrogenase 1 family member A2 [Source:HGNC Symbol;Acc:HGNC:15472]	57953424	58497866	ALDH1A2
15	58065990	58066232	EH38E1765259	ENSG00000128918	aldehyde dehydrogenase 1 family member A2 [Source:HGNC Symbol;Acc:HGNC:15472]	57953424	58497866	ALDH1A2
15	58065037	58065309	EH38E1765257	ENSG00000259285	ALDH1A2 antisense RNA 1 [Source:HGNC Symbol;Acc:HGNC:27515]	58065225	58071043	ALDH1A2-AS1
15	58065586	58065932	EH38E1765258	ENSG00000259285	ALDH1A2 antisense RNA 1 [Source:HGNC Symbol;Acc:HGNC:27515]	58065225	58071043	ALDH1A2-AS1
15	58065990	58066232	EH38E1765259	ENSG00000259285	ALDH1A2 antisense RNA 1 [Source:HGNC Symbol;Acc:HGNC:27515]	58065225	58071043	ALDH1A2-AS1
15	100879614	100879960	EH38E3159106	ENSG00000184254	aldehyde dehydrogenase 1 family member A3 [Source:HGNC Symbol;Acc:HGNC:409]	100877714	100916626	ALDH1A3
15	100918783	100919105	EH38E3159155	ENSG00000259583	ALDH1A3 antisense RNA 1 [Source:HGNC Symbol;Acc:HGNC:55416]	100892343	100919391	ALDH1A3-AS1
15	100919244	100919592	EH38E3159156	ENSG00000259583	ALDH1A3 antisense RNA 1 [Source:HGNC Symbol;Acc:HGNC:55416]	100892343	100919391	ALDH1A3-AS1
9	38392492	38392839	EH38E2693950	ENSG00000137124	aldehyde dehydrogenase 1 family member B1 [Source:HGNC Symbol;Acc:HGNC:407]	38392702	38398661	ALDH1B1
12	105084390	105084739	EH38E3037588	ENSG00000136010	aldehyde dehydrogenase 1 family member L2 [Source:HGNC Symbol;Acc:HGNC:26777]	105019784	105107643	ALDH1L2
12	105107531	105107880	EH38E3037598	ENSG00000136010	aldehyde dehydrogenase 1 family member L2 [Source:HGNC Symbol;Acc:HGNC:26777]	105019784	105107643	ALDH1L2
12	111766749	111767092	EH38E3041470	ENSG00000111275	aldehyde dehydrogenase 2 family member [Source:HGNC Symbol;Acc:HGNC:404]	111766887	111817532	ALDH2
17	19647966	19648315	EH38E3213438	ENSG00000072210	aldehyde dehydrogenase 3 family member A2 [Source:HGNC Symbol;Acc:HGNC:403]	19648136	19685760	ALDH3A2
17	19648316	19648480	EH38E3213439	ENSG00000072210	aldehyde dehydrogenase 3 family member A2 [Source:HGNC Symbol;Acc:HGNC:403]	19648136	19685760	ALDH3A2
17	19648665	19649014	EH38E1851653	ENSG00000072210	aldehyde dehydrogenase 3 family member A2 [Source:HGNC Symbol;Acc:HGNC:403]	19648136	19685760	ALDH3A2
11	68030382	68030732	EH38E1547573	ENSG00000006534	aldehyde dehydrogenase 3 family member B1 [Source:HGNC Symbol;Acc:HGNC:410]	68008578	68029282	ALDH3B1
11	68010037	68010385	EH38E1547546	ENSG00000006534	aldehyde dehydrogenase 3 family member B1 [Source:HGNC Symbol;Acc:HGNC:410]	68008578	68029282	ALDH3B1
11	68010444	68010635	EH38E2967233	ENSG00000006534	aldehyde dehydrogenase 3 family member B1 [Source:HGNC Symbol;Acc:HGNC:410]	68008578	68029282	ALDH3B1
1	18902481	18902656	EH38E2791118	ENSG00000159423	aldehyde dehydrogenase 4 family member A1 [Source:HGNC Symbol;Acc:HGNC:406]	18871430	18902724	ALDH4A1
14	74084138	74084405	EH38E1727610	ENSG00000119711	aldehyde dehydrogenase 6 family member A1 [Source:HGNC Symbol;Acc:HGNC:7179]	74056847	74084492	ALDH6A1
14	74084537	74084886	EH38E3104477	ENSG00000119711	aldehyde dehydrogenase 6 family member A1 [Source:HGNC Symbol;Acc:HGNC:7179]	74056847	74084492	ALDH6A1
1	165698439	165698756	EH38E2845411	ENSG00000143149	aldehyde dehydrogenase 9 family member A1 [Source:HGNC Symbol;Acc:HGNC:412]	165662216	165698562	ALDH9A1
1	165698824	165698996	EH38E1393793	ENSG00000143149	aldehyde dehydrogenase 9 family member A1 [Source:HGNC Symbol;Acc:HGNC:412]	165662216	165698562	ALDH9A1
16	30064480	30064787	EH38E3176560	ENSG00000149925	aldolase, fructose-bisphosphate A [Source:HGNC Symbol;Acc:HGNC:414]	30064164	30070457	ALDOA
16	30065838	30066020	EH38E1811162	ENSG00000149925	aldolase, fructose-bisphosphate A [Source:HGNC Symbol;Acc:HGNC:414]	30064164	30070457	ALDOA
12	34022193	34022543	EH38E3011088	ENSG00000139133	ALG10 alpha-1,2-glucosyltransferase [Source:HGNC Symbol;Acc:HGNC:23162]	34022468	34029694	ALG10
12	38316487	38316837	EH38E3011325	ENSG00000175548	ALG10 alpha-1,2-glucosyltransferase B [Source:HGNC Symbol;Acc:HGNC:31088]	38316762	38329721	ALG10B
13	52012118	52012468	EH38E3067493	ENSG00000253710	ALG11 alpha-1,2-mannosyltransferase [Source:HGNC Symbol;Acc:HGNC:32456]	52012391	52079232	ALG11
22	49918349	49918697	EH38E2172552	ENSG00000182858	ALG12 alpha-1,6-mannosyltransferase [Source:HGNC Symbol;Acc:HGNC:19358]	49900229	49918438	ALG12
1	95072790	95073110	EH38E2826111	ENSG00000172339	ALG14 UDP-N-acetylglucosaminyltransferase subunit [Source:HGNC Symbol;Acc:HGNC:28287]	94974405	95072951	ALG14
3	130111208	130111362	EH38E3539681	ENSG00000251287	ALG1 chitobiosyldiphosphodolichol beta-mannosyltransferase like 2 [Source:HGNC Symbol;Acc:HGNC:37258]	130081831	130113227	ALG1L2
3	130111395	130111744	EH38E3539682	ENSG00000251287	ALG1 chitobiosyldiphosphodolichol beta-mannosyltransferase like 2 [Source:HGNC Symbol;Acc:HGNC:37258]	130081831	130113227	ALG1L2
11	71787274	71787623	EH38E2970546	ENSG00000248671	ALG1 like 9, pseudogene [Source:NCBI gene (formerly Entrezgene);Acc:285407]	71673885	71813859	ALG1L9P
9	99221856	99222126	EH38E2712257	ENSG00000119523	ALG2 alpha-1,3/1,6-mannosyltransferase [Source:HGNC Symbol;Acc:HGNC:23159]	99216425	99221942	ALG2
9	99222130	99222391	EH38E3897570	ENSG00000119523	ALG2 alpha-1,3/1,6-mannosyltransferase [Source:HGNC Symbol;Acc:HGNC:23159]	99216425	99221942	ALG2
3	184248812	184249128	EH38E3557869	ENSG00000214160	ALG3 alpha-1,3- mannosyltransferase [Source:HGNC Symbol;Acc:HGNC:23056]	184242301	184249548	ALG3
3	184249474	184249824	EH38E3557871	ENSG00000214160	ALG3 alpha-1,3- mannosyltransferase [Source:HGNC Symbol;Acc:HGNC:23056]	184242301	184249548	ALG3
13	37000452	37000686	EH38E1668399	ENSG00000120697	ALG5 dolichyl-phosphate beta-glucosyltransferase [Source:HGNC Symbol;Acc:HGNC:20266]	36949738	37000763	ALG5
13	37000727	37001077	EH38E3061052	ENSG00000120697	ALG5 dolichyl-phosphate beta-glucosyltransferase [Source:HGNC Symbol;Acc:HGNC:20266]	36949738	37000763	ALG5
13	36999206	36999556	EH38E3061050	ENSG00000120697	ALG5 dolichyl-phosphate beta-glucosyltransferase [Source:HGNC Symbol;Acc:HGNC:20266]	36949738	37000763	ALG5
11	78139276	78139438	EH38E1555118	ENSG00000159063	ALG8 alpha-1,3-glucosyltransferase [Source:HGNC Symbol;Acc:HGNC:23161]	78095244	78139660	ALG8
11	78139507	78139856	EH38E1555119	ENSG00000159063	ALG8 alpha-1,3-glucosyltransferase [Source:HGNC Symbol;Acc:HGNC:23161]	78095244	78139660	ALG8
11	111870664	111871011	EH38E2984311	ENSG00000086848	ALG9 alpha-1,2-mannosyltransferase [Source:HGNC Symbol;Acc:HGNC:15672]	111782195	111871581	ALG9
11	111871030	111871231	EH38E1569653	ENSG00000086848	ALG9 alpha-1,2-mannosyltransferase [Source:HGNC Symbol;Acc:HGNC:15672]	111782195	111871581	ALG9
11	111871240	111871404	EH38E2984312	ENSG00000086848	ALG9 alpha-1,2-mannosyltransferase [Source:HGNC Symbol;Acc:HGNC:15672]	111782195	111871581	ALG9
11	111871409	111871717	EH38E2984313	ENSG00000086848	ALG9 alpha-1,2-mannosyltransferase [Source:HGNC Symbol;Acc:HGNC:15672]	111782195	111871581	ALG9
14	77707887	77708235	EH38E3106767	ENSG00000100601	alkB homolog 1, histone H2A dioxygenase [Source:HGNC Symbol;Acc:HGNC:17911]	77672404	77708023	ALKBH1
12	109093314	109093658	EH38E3039687	ENSG00000189046	alkB homolog 2, alpha-ketoglutarate dependent dioxygenase [Source:HGNC Symbol;Acc:HGNC:32487]	109088188	109093631	ALKBH2
11	43880595	43880939	EH38E2955046	ENSG00000166199	alkB homolog 3, alpha-ketoglutarate dependent dioxygenase [Source:HGNC Symbol;Acc:HGNC:30141]	43880811	43920274	ALKBH3
11	43920727	43921074	EH38E2955061	ENSG00000166199	alkB homolog 3, alpha-ketoglutarate dependent dioxygenase [Source:HGNC Symbol;Acc:HGNC:30141]	43880811	43920274	ALKBH3
11	43920727	43921074	EH38E2955061	ENSG00000244926	ALKBH3 antisense RNA 1 [Source:HGNC Symbol;Acc:HGNC:48670]	43909289	43920944	ALKBH3-AS1
17	18182883	18183231	EH38E3212622	ENSG00000091542	alkB homolog 5, RNA demethylase [Source:HGNC Symbol;Acc:HGNC:25996]	18183078	18209954	ALKBH5
17	18183704	18183939	EH38E3212624	ENSG00000091542	alkB homolog 5, RNA demethylase [Source:HGNC Symbol;Acc:HGNC:25996]	18183078	18209954	ALKBH5
19	36014209	36014558	EH38E3303230	ENSG00000239382	alkB homolog 6 [Source:HGNC Symbol;Acc:HGNC:28243]	36009120	36014239	ALKBH6
19	6372506	6372856	EH38E3286696	ENSG00000125652	alkB homolog 7 [Source:HGNC Symbol;Acc:HGNC:21306]	6372794	6375250	ALKBH7
19	6373201	6373551	EH38E3286698	ENSG00000125652	alkB homolog 7 [Source:HGNC Symbol;Acc:HGNC:21306]	6372794	6375250	ALKBH7
19	6373736	6373972	EH38E1935759	ENSG00000125652	alkB homolog 7 [Source:HGNC Symbol;Acc:HGNC:21306]	6372794	6375250	ALKBH7
11	107565147	107565496	EH38E2982730	ENSG00000137760	alkB homolog 8, tRNA methyltransferase [Source:HGNC Symbol;Acc:HGNC:25189]	107502727	107565742	ALKBH8
11	107565535	107565875	EH38E2982731	ENSG00000137760	alkB homolog 8, tRNA methyltransferase [Source:HGNC Symbol;Acc:HGNC:25189]	107502727	107565742	ALKBH8
2	73385573	73385920	EH38E3352521	ENSG00000116127	ALMS1 centrosome and basal body associated protein [Source:HGNC Symbol;Acc:HGNC:428]	73385758	73625166	ALMS1
2	73385934	73386105	EH38E3352522	ENSG00000116127	ALMS1 centrosome and basal body associated protein [Source:HGNC Symbol;Acc:HGNC:428]	73385758	73625166	ALMS1
17	6995844	6995998	EH38E3206469	ENSG00000108839	arachidonate 12-lipoxygenase, 12S type [Source:HGNC Symbol;Acc:HGNC:429]	6996049	7010754	ALOX12
17	6996060	6996367	EH38E3206470	ENSG00000108839	arachidonate 12-lipoxygenase, 12S type [Source:HGNC Symbol;Acc:HGNC:429]	6996049	7010754	ALOX12
17	7012283	7012438	EH38E3206487	ENSG00000215067	ALOX12 antisense RNA 1 [Source:HGNC Symbol;Acc:HGNC:51342]	6875232	7012530	ALOX12-AS1
17	7012441	7012705	EH38E3206488	ENSG00000215067	ALOX12 antisense RNA 1 [Source:HGNC Symbol;Acc:HGNC:51342]	6875232	7012530	ALOX12-AS1
17	6995844	6995998	EH38E3206469	ENSG00000215067	ALOX12 antisense RNA 1 [Source:HGNC Symbol;Acc:HGNC:51342]	6875232	7012530	ALOX12-AS1
17	6996060	6996367	EH38E3206470	ENSG00000215067	ALOX12 antisense RNA 1 [Source:HGNC Symbol;Acc:HGNC:51342]	6875232	7012530	ALOX12-AS1
17	8118379	8118643	EH38E3207630	ENSG00000179148	arachidonate lipoxygenase 3 [Source:HGNC Symbol;Acc:HGNC:13743]	8095900	8119047	ALOXE3
17	8118729	8119056	EH38E3207631	ENSG00000179148	arachidonate lipoxygenase 3 [Source:HGNC Symbol;Acc:HGNC:13743]	8095900	8119047	ALOXE3
17	8119067	8119268	EH38E3207632	ENSG00000179148	arachidonate lipoxygenase 3 [Source:HGNC Symbol;Acc:HGNC:13743]	8095900	8119047	ALOXE3
4	112285758	112286108	EH38E3600305	ENSG00000073331	alpha kinase 1 [Source:HGNC Symbol;Acc:HGNC:20917]	112285509	112442621	ALPK1
15	84817105	84817447	EH38E3151557	ENSG00000136383	alpha kinase 3 [Source:HGNC Symbol;Acc:HGNC:17574]	84817356	84873479	ALPK3
2	201780867	201781213	EH38E3394270	ENSG00000003393	alsin Rho guanine nucleotide exchange factor ALS2 [Source:HGNC Symbol;Acc:HGNC:443]	201700267	201782112	ALS2
3	46693493	46693827	EH38E3510611	ENSG00000178038	ALS2 C-terminal like [Source:HGNC Symbol;Acc:HGNC:20605]	46668995	46693704	ALS2CL
5	34007750	34007924	EH38E2364666	ENSG00000242110	alpha-methylacyl-CoA racemase [Source:HGNC Symbol;Acc:HGNC:451]	33986165	34008104	AMACR
5	34008031	34008380	EH38E2364667	ENSG00000242110	alpha-methylacyl-CoA racemase [Source:HGNC Symbol;Acc:HGNC:451]	33986165	34008104	AMACR
6	110874583	110874933	EH38E3726503	ENSG00000123505	adenosylmethionine decarboxylase 1 [Source:HGNC Symbol;Acc:HGNC:457]	110874770	110898879	AMD1
6	110875332	110875509	EH38E3726506	ENSG00000123505	adenosylmethionine decarboxylase 1 [Source:HGNC Symbol;Acc:HGNC:457]	110874770	110898879	AMD1
6	110875512	110875861	EH38E3726507	ENSG00000123505	adenosylmethionine decarboxylase 1 [Source:HGNC Symbol;Acc:HGNC:457]	110874770	110898879	AMD1
16	2531892	2532237	EH38E3163390	ENSG00000162066	amidohydrolase domain containing 2 [Source:HGNC Symbol;Acc:HGNC:24262]	2520357	2531422	AMDHD2
16	2520139	2520486	EH38E3163369	ENSG00000162066	amidohydrolase domain containing 2 [Source:HGNC Symbol;Acc:HGNC:24262]	2520357	2531422	AMDHD2
12	47079508	47079703	EH38E3013957	ENSG00000139211	adhesion molecule with Ig like domain 2 [Source:HGNC Symbol;Acc:HGNC:24073]	47075707	47079959	AMIGO2
12	47079796	47079963	EH38E3013958	ENSG00000139211	adhesion molecule with Ig like domain 2 [Source:HGNC Symbol;Acc:HGNC:24073]	47075707	47079959	AMIGO2
2	127884883	127885033	EH38E3370727	ENSG00000144233	AMMECR1 like [Source:HGNC Symbol;Acc:HGNC:28658]	127861630	127885967	AMMECR1L
12	31728918	31729266	EH38E1603313	ENSG00000151743	antagonist of mitotic exit network 1 homolog [Source:HGNC Symbol;Acc:HGNC:27281]	31671142	31729121	AMN1
11	94768115	94768465	EH38E1562130	ENSG00000166025	angiomotin like 1 [Source:HGNC Symbol;Acc:HGNC:17811]	94706431	94876748	AMOTL1
3	134374167	134374359	EH38E3541279	ENSG00000114019	angiomotin like 2 [Source:HGNC Symbol;Acc:HGNC:17812]	134355347	134375479	AMOTL2
3	134374397	134374738	EH38E2240116	ENSG00000114019	angiomotin like 2 [Source:HGNC Symbol;Acc:HGNC:17812]	134355347	134375479	AMOTL2
3	134375214	134375378	EH38E2240118	ENSG00000114019	angiomotin like 2 [Source:HGNC Symbol;Acc:HGNC:17812]	134355347	134375479	AMOTL2
1	109619560	109619905	EH38E2829733	ENSG00000116337	adenosine monophosphate deaminase 2 [Source:HGNC Symbol;Acc:HGNC:469]	109616104	109632051	AMPD2
1	109619909	109620114	EH38E2829734	ENSG00000116337	adenosine monophosphate deaminase 2 [Source:HGNC Symbol;Acc:HGNC:469]	109616104	109632051	AMPD2
1	109620428	109620742	EH38E2829736	ENSG00000116337	adenosine monophosphate deaminase 2 [Source:HGNC Symbol;Acc:HGNC:469]	109616104	109632051	AMPD2
1	109620872	109621222	EH38E2829737	ENSG00000116337	adenosine monophosphate deaminase 2 [Source:HGNC Symbol;Acc:HGNC:469]	109616104	109632051	AMPD2
3	49422429	49422774	EH38E3512495	ENSG00000145020	aminomethyltransferase [Source:HGNC Symbol;Acc:HGNC:473]	49416778	49422685	AMT
17	68205280	68205614	EH38E3239349	ENSG00000196704	archaelysin family metallopeptidase 2 [Source:HGNC Symbol;Acc:HGNC:28041]	68205481	68257712	AMZ2
17	68205637	68205788	EH38E3239350	ENSG00000196704	archaelysin family metallopeptidase 2 [Source:HGNC Symbol;Acc:HGNC:28041]	68205481	68257712	AMZ2
17	68247807	68248157	EH38E3239383	ENSG00000196704	archaelysin family metallopeptidase 2 [Source:HGNC Symbol;Acc:HGNC:28041]	68205481	68257712	AMZ2
17	68248239	68248473	EH38E3239384	ENSG00000196704	archaelysin family metallopeptidase 2 [Source:HGNC Symbol;Acc:HGNC:28041]	68205481	68257712	AMZ2
17	68248520	68248757	EH38E1881113	ENSG00000196704	archaelysin family metallopeptidase 2 [Source:HGNC Symbol;Acc:HGNC:28041]	68205481	68257712	AMZ2
17	64975417	64975767	EH38E1878772	ENSG00000291140	AMZ2 pseudogene 1 [Source:HGNC Symbol;Acc:HGNC:26491]	64966550	64975630	AMZ2P1
2	111884068	111884387	EH38E3365083	ENSG00000153107	anaphase promoting complex subunit 1 [Source:HGNC Symbol;Acc:HGNC:19988]	111611639	111884690	ANAPC1
4	145097497	145097708	EH38E2332693	ENSG00000164162	anaphase promoting complex subunit 10 [Source:HGNC Symbol;Acc:HGNC:24077]	144831908	145098541	ANAPC10
4	145097826	145098014	EH38E3608141	ENSG00000164162	anaphase promoting complex subunit 10 [Source:HGNC Symbol;Acc:HGNC:24077]	144831908	145098541	ANAPC10
4	145098070	145098418	EH38E3608142	ENSG00000164162	anaphase promoting complex subunit 10 [Source:HGNC Symbol;Acc:HGNC:24077]	144831908	145098541	ANAPC10
4	145098480	145098716	EH38E3608143	ENSG00000164162	anaphase promoting complex subunit 10 [Source:HGNC Symbol;Acc:HGNC:24077]	144831908	145098541	ANAPC10
3	134485599	134485896	EH38E3541347	ENSG00000129055	anaphase promoting complex subunit 13 [Source:HGNC Symbol;Acc:HGNC:24540]	134477706	134486716	ANAPC13
3	134485916	134486265	EH38E1226372	ENSG00000129055	anaphase promoting complex subunit 13 [Source:HGNC Symbol;Acc:HGNC:24540]	134477706	134486716	ANAPC13
3	134486276	134486434	EH38E3541348	ENSG00000129055	anaphase promoting complex subunit 13 [Source:HGNC Symbol;Acc:HGNC:24540]	134477706	134486716	ANAPC13
3	134486565	134486723	EH38E3541349	ENSG00000129055	anaphase promoting complex subunit 13 [Source:HGNC Symbol;Acc:HGNC:24540]	134477706	134486716	ANAPC13
11	72112222	72112571	EH38E2970727	ENSG00000110200	anaphase promoting complex subunit 15 [Source:HGNC Symbol;Acc:HGNC:24531]	72106378	72112780	ANAPC15
11	72112624	72112968	EH38E2970728	ENSG00000110200	anaphase promoting complex subunit 15 [Source:HGNC Symbol;Acc:HGNC:24531]	72106378	72112780	ANAPC15
10	72215937	72216087	EH38E1477538	ENSG00000166295	anaphase promoting complex subunit 16 [Source:HGNC Symbol;Acc:HGNC:26976]	72216000	72235860	ANAPC16
10	72216140	72216483	EH38E1477539	ENSG00000166295	anaphase promoting complex subunit 16 [Source:HGNC Symbol;Acc:HGNC:26976]	72216000	72235860	ANAPC16
9	137188447	137188797	EH38E3921030	ENSG00000176248	anaphase promoting complex subunit 2 [Source:HGNC Symbol;Acc:HGNC:19989]	137174784	137188560	ANAPC2
4	25376978	25377328	EH38E3577773	ENSG00000053900	anaphase promoting complex subunit 4 [Source:HGNC Symbol;Acc:HGNC:19990]	25377263	25418498	ANAPC4
12	121352330	121352680	EH38E1650650	ENSG00000089053	anaphase promoting complex subunit 5 [Source:HGNC Symbol;Acc:HGNC:15713]	121308245	121399896	ANAPC5
12	121399832	121400171	EH38E3046459	ENSG00000089053	anaphase promoting complex subunit 5 [Source:HGNC Symbol;Acc:HGNC:15713]	121308245	121399896	ANAPC5
14	20683854	20684200	EH38E3085361	ENSG00000214274	angiogenin [Source:HGNC Symbol;Acc:HGNC:483]	20684177	20698971	ANG
14	20684334	20684684	EH38E3085362	ENSG00000214274	angiogenin [Source:HGNC Symbol;Acc:HGNC:483]	20684177	20698971	ANG
14	76812771	76813121	EH38E1729585	ENSG00000013523	angel homolog 1 [Source:HGNC Symbol;Acc:HGNC:19961]	76786009	76826246	ANGEL1
1	213015683	213016033	EH38E2865043	ENSG00000174606	angel homolog 2 [Source:HGNC Symbol;Acc:HGNC:30534]	212992182	213015867	ANGEL2
19	8363848	8364197	EH38E3288299	ENSG00000167772	angiopoietin like 4 [Source:HGNC Symbol;Acc:HGNC:16039]	8363289	8374370	ANGPTL4
11	101914928	101915276	EH38E1564798	ENSG00000187151	angiopoietin like 5 [Source:HGNC Symbol;Acc:HGNC:19705]	101890674	101916522	ANGPTL5
19	10096458	10096679	EH38E3289074	ENSG00000130812	angiopoietin like 6 [Source:HGNC Symbol;Acc:HGNC:23140]	10092338	10102678	ANGPTL6
19	10096680	10096842	EH38E3289075	ENSG00000130812	angiopoietin like 6 [Source:HGNC Symbol;Acc:HGNC:23140]	10092338	10102678	ANGPTL6
8	41797495	41797845	EH38E3830742	ENSG00000029534	ankyrin 1 [Source:HGNC Symbol;Acc:HGNC:492]	41653220	41896741	ANK1
10	60140962	60141165	EH38E1470677	ENSG00000151150	ankyrin 3 [Source:HGNC Symbol;Acc:HGNC:494]	60026298	60733490	ANK3
2	189762569	189762916	EH38E3390315	ENSG00000151687	ankyrin and armadillo repeat containing [Source:HGNC Symbol;Acc:HGNC:26350]	189674290	189761193	ANKAR
5	14872371	14872611	EH38E3627492	ENSG00000154122	ANKH inorganic pyrophosphate transport regulator [Source:HGNC Symbol;Acc:HGNC:15492]	14704800	14871778	ANKH
5	14871487	14871707	EH38E3627489	ENSG00000154122	ANKH inorganic pyrophosphate transport regulator [Source:HGNC Symbol;Acc:HGNC:15492]	14704800	14871778	ANKH
5	14871784	14872134	EH38E3627490	ENSG00000154122	ANKH inorganic pyrophosphate transport regulator [Source:HGNC Symbol;Acc:HGNC:15492]	14704800	14871778	ANKH
5	14872158	14872360	EH38E3627491	ENSG00000154122	ANKH inorganic pyrophosphate transport regulator [Source:HGNC Symbol;Acc:HGNC:15492]	14704800	14871778	ANKH
5	140401456	140401806	EH38E2414282	ENSG00000131503	ankyrin repeat and KH domain containing 1 [Source:HGNC Symbol;Acc:HGNC:24714]	140401814	140539856	ANKHD1
5	140401991	140402142	EH38E3665548	ENSG00000131503	ankyrin repeat and KH domain containing 1 [Source:HGNC Symbol;Acc:HGNC:24714]	140401814	140539856	ANKHD1
5	140401456	140401806	EH38E2414282	ENSG00000249637	ANKHD1 divergent transcript [Source:HGNC Symbol;Acc:HGNC:55564]	140370891	140401460	ANKHD1-DT
5	140401991	140402142	EH38E3665548	ENSG00000249637	ANKHD1 divergent transcript [Source:HGNC Symbol;Acc:HGNC:55564]	140370891	140401460	ANKHD1-DT
5	140547426	140547773	EH38E2414326	ENSG00000254996	ANKHD1-EIF4EBP3 readthrough [Source:HGNC Symbol;Acc:HGNC:33530]	140401908	140549569	ANKHD1-EIF4EBP3
5	140401456	140401806	EH38E2414282	ENSG00000254996	ANKHD1-EIF4EBP3 readthrough [Source:HGNC Symbol;Acc:HGNC:33530]	140401908	140549569	ANKHD1-EIF4EBP3
5	140401991	140402142	EH38E3665548	ENSG00000254996	ANKHD1-EIF4EBP3 readthrough [Source:HGNC Symbol;Acc:HGNC:33530]	140401908	140549569	ANKHD1-EIF4EBP3
5	14872371	14872611	EH38E3627492	ENSG00000272057	ANKH divergent transcript [Source:HGNC Symbol;Acc:HGNC:55234]	14872332	14872713	ANKH-DT
5	14871784	14872134	EH38E3627490	ENSG00000272057	ANKH divergent transcript [Source:HGNC Symbol;Acc:HGNC:55234]	14872332	14872713	ANKH-DT
5	14872158	14872360	EH38E3627491	ENSG00000272057	ANKH divergent transcript [Source:HGNC Symbol;Acc:HGNC:55234]	14872332	14872713	ANKH-DT
7	92245485	92245762	EH38E3785651	ENSG00000001629	ankyrin repeat and IBR domain containing 1 [Source:HGNC Symbol;Acc:HGNC:22215]	92245974	92401383	ANKIB1
7	92245908	92246258	EH38E2571346	ENSG00000001629	ankyrin repeat and IBR domain containing 1 [Source:HGNC Symbol;Acc:HGNC:22215]	92245974	92401383	ANKIB1
12	132761557	132761716	EH38E3053495	ENSG00000176915	ankyrin repeat and LEM domain containing 2 [Source:HGNC Symbol;Acc:HGNC:29101]	132725503	132761832	ANKLE2
12	132761735	132761964	EH38E3053496	ENSG00000176915	ankyrin repeat and LEM domain containing 2 [Source:HGNC Symbol;Acc:HGNC:29101]	132725503	132761832	ANKLE2
2	240560161	240560500	EH38E3413108	ENSG00000144504	ankyrin repeat and MYND domain containing 1 [Source:HGNC Symbol;Acc:HGNC:20987]	240479422	240569209	ANKMY1
2	240560991	240561317	EH38E3413110	ENSG00000144504	ankyrin repeat and MYND domain containing 1 [Source:HGNC Symbol;Acc:HGNC:20987]	240479422	240569209	ANKMY1
2	240568284	240568633	EH38E3413128	ENSG00000144504	ankyrin repeat and MYND domain containing 1 [Source:HGNC Symbol;Acc:HGNC:20987]	240479422	240569209	ANKMY1
7	16645372	16645542	EH38E2536369	ENSG00000106524	ankyrin repeat and MYND domain containing 2 [Source:HGNC Symbol;Acc:HGNC:25370]	16599779	16645817	ANKMY2
7	16645593	16645937	EH38E2536370	ENSG00000106524	ankyrin repeat and MYND domain containing 2 [Source:HGNC Symbol;Acc:HGNC:25370]	16599779	16645817	ANKMY2
7	16645984	16646278	EH38E3759458	ENSG00000106524	ankyrin repeat and MYND domain containing 2 [Source:HGNC Symbol;Acc:HGNC:25370]	16599779	16645817	ANKMY2
7	16646294	16646486	EH38E3759459	ENSG00000106524	ankyrin repeat and MYND domain containing 2 [Source:HGNC Symbol;Acc:HGNC:25370]	16599779	16645817	ANKMY2
5	73565540	73565889	EH38E3642917	ENSG00000164331	ankyrin repeat family A member 2 [Source:HGNC Symbol;Acc:HGNC:13208]	73552190	73565667	ANKRA2
13	110914727	110914986	EH38E3082168	ENSG00000088448	ankyrin repeat domain 10 [Source:HGNC Symbol;Acc:HGNC:20265]	110878540	110915069	ANKRD10
13	110915001	110915153	EH38E3082169	ENSG00000088448	ankyrin repeat domain 10 [Source:HGNC Symbol;Acc:HGNC:20265]	110878540	110915069	ANKRD10
16	89320302	89320652	EH38E3200617	ENSG00000167522	ankyrin repeat domain containing 11 [Source:HGNC Symbol;Acc:HGNC:21316]	89267630	89490561	ANKRD11
16	89320903	89321245	EH38E3200619	ENSG00000167522	ankyrin repeat domain containing 11 [Source:HGNC Symbol;Acc:HGNC:21316]	89267630	89490561	ANKRD11
16	89490082	89490347	EH38E3200828	ENSG00000167522	ankyrin repeat domain containing 11 [Source:HGNC Symbol;Acc:HGNC:21316]	89267630	89490561	ANKRD11
16	89490596	89490946	EH38E3200829	ENSG00000167522	ankyrin repeat domain containing 11 [Source:HGNC Symbol;Acc:HGNC:21316]	89267630	89490561	ANKRD11
18	9136480	9136830	EH38E3256256	ENSG00000101745	ankyrin repeat domain 12 [Source:HGNC Symbol;Acc:HGNC:29135]	9136228	9285985	ANKRD12
18	9137234	9137582	EH38E3256258	ENSG00000101745	ankyrin repeat domain 12 [Source:HGNC Symbol;Acc:HGNC:29135]	9136228	9285985	ANKRD12
17	29589207	29589415	EH38E3216553	ENSG00000198720	ankyrin repeat domain 13B [Source:HGNC Symbol;Acc:HGNC:26363]	29589769	29614761	ANKRD13B
17	29589505	29589849	EH38E3216554	ENSG00000198720	ankyrin repeat domain 13B [Source:HGNC Symbol;Acc:HGNC:26363]	29589769	29614761	ANKRD13B
17	29592070	29592222	EH38E3216561	ENSG00000198720	ankyrin repeat domain 13B [Source:HGNC Symbol;Acc:HGNC:26363]	29589769	29614761	ANKRD13B
17	29592243	29592589	EH38E3216562	ENSG00000198720	ankyrin repeat domain 13B [Source:HGNC Symbol;Acc:HGNC:26363]	29589769	29614761	ANKRD13B
17	29593002	29593254	EH38E3216563	ENSG00000198720	ankyrin repeat domain 13B [Source:HGNC Symbol;Acc:HGNC:26363]	29589769	29614761	ANKRD13B
1	70354703	70355053	EH38E2818680	ENSG00000118454	ankyrin repeat domain 13C [Source:HGNC Symbol;Acc:HGNC:25374]	70258999	70354734	ANKRD13C
11	67303245	67303578	EH38E1546932	ENSG00000172932	ankyrin repeat domain 13D [Source:HGNC Symbol;Acc:HGNC:27880]	67289300	67302485	ANKRD13D
11	67303594	67303802	EH38E2966500	ENSG00000172932	ankyrin repeat domain 13D [Source:HGNC Symbol;Acc:HGNC:27880]	67289300	67302485	ANKRD13D
10	5889874	5890224	EH38E1444800	ENSG00000134461	ankyrin repeat domain 16 [Source:HGNC Symbol;Acc:HGNC:23471]	5861616	5889906	ANKRD16
4	73258557	73258903	EH38E3588706	ENSG00000132466	ankyrin repeat domain 17 [Source:HGNC Symbol;Acc:HGNC:23575]	73073376	73258798	ANKRD17
4	73258996	73259335	EH38E3588707	ENSG00000132466	ankyrin repeat domain 17 [Source:HGNC Symbol;Acc:HGNC:23575]	73073376	73258798	ANKRD17
4	73258557	73258903	EH38E3588706	ENSG00000250220	ANKRD17 divergent transcript [Source:HGNC Symbol;Acc:HGNC:55556]	73259209	73317953	ANKRD17-DT
4	73258996	73259335	EH38E3588707	ENSG00000250220	ANKRD17 divergent transcript [Source:HGNC Symbol;Acc:HGNC:55556]	73259209	73317953	ANKRD17-DT
2	96857712	96857962	EH38E3358706	ENSG00000163126	ankyrin repeat domain 23 [Source:HGNC Symbol;Acc:HGNC:24470]	96824526	96857934	ANKRD23
2	96857972	96858322	EH38E3358707	ENSG00000163126	ankyrin repeat domain 23 [Source:HGNC Symbol;Acc:HGNC:24470]	96824526	96857934	ANKRD23
19	4182226	4182384	EH38E3284539	ENSG00000089847	ankyrin repeat domain 24 [Source:HGNC Symbol;Acc:HGNC:29424]	4182689	4224814	ANKRD24
19	4182460	4182806	EH38E3284540	ENSG00000089847	ankyrin repeat domain 24 [Source:HGNC Symbol;Acc:HGNC:29424]	4182689	4224814	ANKRD24
10	27100347	27100692	EH38E2892286	ENSG00000107890	ankyrin repeat domain containing 26 [Source:HGNC Symbol;Acc:HGNC:29186]	26973793	27100494	ANKRD26
5	75236803	75237146	EH38E3643699	ENSG00000145700	ankyrin repeat domain 31 [Source:HGNC Symbol;Acc:HGNC:26853]	75068275	75236911	ANKRD31
1	145964472	145964822	EH38E2835622	ENSG00000272031	ankyrin repeat domain 34A [Source:HGNC Symbol;Acc:HGNC:27639]	145959441	145964575	ANKRD34A
4	185395941	185396142	EH38E3619557	ENSG00000186352	ankyrin repeat domain 37 [Source:HGNC Symbol;Acc:HGNC:29593]	185396021	185400628	ANKRD37
4	185396739	185396915	EH38E3619558	ENSG00000186352	ankyrin repeat domain 37 [Source:HGNC Symbol;Acc:HGNC:29593]	185396021	185400628	ANKRD37
4	185396963	185397118	EH38E3619559	ENSG00000186352	ankyrin repeat domain 37 [Source:HGNC Symbol;Acc:HGNC:29593]	185396021	185400628	ANKRD37
2	96857712	96857962	EH38E3358706	ENSG00000213337	ankyrin repeat domain 39 [Source:HGNC Symbol;Acc:HGNC:28640]	96836611	96858016	ANKRD39
2	96857972	96858322	EH38E3358707	ENSG00000213337	ankyrin repeat domain 39 [Source:HGNC Symbol;Acc:HGNC:28640]	96836611	96858016	ANKRD39
17	50707742	50708090	EH38E1870335	ENSG00000154945	ankyrin repeat domain 40 [Source:HGNC Symbol;Acc:HGNC:28233]	50693198	50707914	ANKRD40
11	83193374	83193525	EH38E2976166	ENSG00000137494	ankyrin repeat domain 42 [Source:HGNC Symbol;Acc:HGNC:26752]	83193712	83260694	ANKRD42
11	83193529	83193873	EH38E2976167	ENSG00000137494	ankyrin repeat domain 42 [Source:HGNC Symbol;Acc:HGNC:26752]	83193712	83260694	ANKRD42
11	83193886	83194064	EH38E2976168	ENSG00000137494	ankyrin repeat domain 42 [Source:HGNC Symbol;Acc:HGNC:26752]	83193712	83260694	ANKRD42
11	83194071	83194236	EH38E2976169	ENSG00000137494	ankyrin repeat domain 42 [Source:HGNC Symbol;Acc:HGNC:26752]	83193712	83260694	ANKRD42
11	83194333	83194488	EH38E1557180	ENSG00000137494	ankyrin repeat domain 42 [Source:HGNC Symbol;Acc:HGNC:26752]	83193712	83260694	ANKRD42
11	83194493	83194822	EH38E1557181	ENSG00000137494	ankyrin repeat domain 42 [Source:HGNC Symbol;Acc:HGNC:26752]	83193712	83260694	ANKRD42
11	83193374	83193525	EH38E2976166	ENSG00000247137	ANKRD42 divergent transcript [Source:HGNC Symbol;Acc:HGNC:55590]	83184491	83193794	ANKRD42-DT
11	83193529	83193873	EH38E2976167	ENSG00000247137	ANKRD42 divergent transcript [Source:HGNC Symbol;Acc:HGNC:55590]	83184491	83193794	ANKRD42-DT
11	83193886	83194064	EH38E2976168	ENSG00000247137	ANKRD42 divergent transcript [Source:HGNC Symbol;Acc:HGNC:55590]	83184491	83193794	ANKRD42-DT
11	83194071	83194236	EH38E2976169	ENSG00000247137	ANKRD42 divergent transcript [Source:HGNC Symbol;Acc:HGNC:55590]	83184491	83193794	ANKRD42-DT
11	83194333	83194488	EH38E1557180	ENSG00000247137	ANKRD42 divergent transcript [Source:HGNC Symbol;Acc:HGNC:55590]	83184491	83193794	ANKRD42-DT
11	83194493	83194822	EH38E1557181	ENSG00000247137	ANKRD42 divergent transcript [Source:HGNC Symbol;Acc:HGNC:55590]	83184491	83193794	ANKRD42-DT
2	197310424	197310654	EH38E3392665	ENSG00000065413	ankyrin repeat domain 44 [Source:HGNC Symbol;Acc:HGNC:25259]	196967017	197311173	ANKRD44
2	197310705	197310938	EH38E3392666	ENSG00000065413	ankyrin repeat domain 44 [Source:HGNC Symbol;Acc:HGNC:25259]	196967017	197311173	ANKRD44
2	197310705	197310938	EH38E3392666	ENSG00000225979	ANKRD44 divergent transcript [Source:HGNC Symbol;Acc:HGNC:55840]	197311393	197312740	ANKRD44-DT
8	100559630	100559978	EH38E3848155	ENSG00000186106	ankyrin repeat domain 46 [Source:HGNC Symbol;Acc:HGNC:27229]	100509752	100559784	ANKRD46
11	94493768	94494115	EH38E1561898	ENSG00000168876	ankyrin repeat domain 49 [Source:HGNC Symbol;Acc:HGNC:25970]	94493979	94499578	ANKRD49
4	124712599	124712770	EH38E2325661	ENSG00000151458	ankyrin repeat domain containing 50 [Source:HGNC Symbol;Acc:HGNC:29223]	124664048	124712732	ANKRD50
2	70978442	70978761	EH38E3351215	ENSG00000144031	ankyrin repeat domain 53 [Source:HGNC Symbol;Acc:HGNC:25691]	70978380	70985499	ANKRD53
22	37843768	37844081	EH38E3480421	ENSG00000100124	ankyrin repeat domain 54 [Source:HGNC Symbol;Acc:HGNC:25185]	37830855	37849327	ANKRD54
22	37844318	37844668	EH38E2163216	ENSG00000100124	ankyrin repeat domain 54 [Source:HGNC Symbol;Acc:HGNC:25185]	37830855	37849327	ANKRD54
22	37849211	37849560	EH38E3480424	ENSG00000100124	ankyrin repeat domain 54 [Source:HGNC Symbol;Acc:HGNC:25185]	37830855	37849327	ANKRD54
22	37849568	37849742	EH38E3480425	ENSG00000100124	ankyrin repeat domain 54 [Source:HGNC Symbol;Acc:HGNC:25185]	37830855	37849327	ANKRD54
6	89432942	89433292	EH38E3720452	ENSG00000135299	ankyrin repeat domain 6 [Source:HGNC Symbol;Acc:HGNC:17280]	89433152	89633834	ANKRD6
6	89433317	89433510	EH38E3720453	ENSG00000135299	ankyrin repeat domain 6 [Source:HGNC Symbol;Acc:HGNC:17280]	89433152	89633834	ANKRD6
20	58228530	58228879	EH38E3444182	ENSG00000124227	ankyrin repeat domain 60 [Source:HGNC Symbol;Acc:HGNC:16217]	58216126	58228653	ANKRD60
14	102509677	102510025	EH38E3118133	ENSG00000156381	ankyrin repeat domain 9 [Source:HGNC Symbol;Acc:HGNC:20096]	102501767	102509799	ANKRD9
14	102508906	102509085	EH38E3118130	ENSG00000156381	ankyrin repeat domain 9 [Source:HGNC Symbol;Acc:HGNC:20096]	102501767	102509799	ANKRD9
6	34889087	34889435	EH38E3703371	ENSG00000064999	ankyrin repeat and sterile alpha motif domain containing 1A [Source:HGNC Symbol;Acc:HGNC:20961]	34889255	35091406	ANKS1A
12	99984693	99985042	EH38E3035682	ENSG00000185046	ankyrin repeat and sterile alpha motif domain containing 1B [Source:HGNC Symbol;Acc:HGNC:24600]	98726457	99984936	ANKS1B
9	98796395	98796741	EH38E3897234	ENSG00000165138	ankyrin repeat and sterile alpha motif domain containing 6 [Source:HGNC Symbol;Acc:HGNC:26724]	98731329	98796965	ANKS6
9	98796843	98797067	EH38E3897235	ENSG00000165138	ankyrin repeat and sterile alpha motif domain containing 6 [Source:HGNC Symbol;Acc:HGNC:26724]	98731329	98796965	ANKS6
3	149812480	149812829	EH38E3546604	ENSG00000206199	ankyrin repeat and ubiquitin domain containing 1 [Source:HGNC Symbol;Acc:HGNC:29642]	149761100	149968385	ANKUB1
3	149813005	149813341	EH38E3546605	ENSG00000206199	ankyrin repeat and ubiquitin domain containing 1 [Source:HGNC Symbol;Acc:HGNC:29642]	149761100	149968385	ANKUB1
2	219229979	219230168	EH38E3401211	ENSG00000163516	ankyrin repeat and zinc finger peptidyl tRNA hydrolase 1 [Source:HGNC Symbol;Acc:HGNC:25527]	219229783	219236679	ANKZF1
7	36389556	36389905	EH38E3767756	ENSG00000011426	anillin, actin binding protein [Source:HGNC Symbol;Acc:HGNC:14082]	36389821	36453791	ANLN
7	36390000	36390207	EH38E3767757	ENSG00000011426	anillin, actin binding protein [Source:HGNC Symbol;Acc:HGNC:14082]	36389821	36453791	ANLN
11	70078163	70078423	EH38E2969328	ENSG00000131620	anoctamin 1 [Source:HGNC Symbol;Acc:HGNC:21625]	69985907	70189530	ANO1
3	43621930	43622280	EH38E3508943	ENSG00000160746	anoctamin 10 [Source:HGNC Symbol;Acc:HGNC:25519]	43354859	43691594	ANO10
3	43690709	43691058	EH38E2196271	ENSG00000160746	anoctamin 10 [Source:HGNC Symbol;Acc:HGNC:25519]	43354859	43691594	ANO10
3	43691161	43691368	EH38E3508977	ENSG00000160746	anoctamin 10 [Source:HGNC Symbol;Acc:HGNC:25519]	43354859	43691594	ANO10
12	45215898	45216244	EH38E1607181	ENSG00000177119	anoctamin 6 [Source:HGNC Symbol;Acc:HGNC:25240]	45215987	45482280	ANO6
15	68820815	68821157	EH38E3142720	ENSG00000140350	acidic nuclear phosphoprotein 32 family member A [Source:HGNC Symbol;Acc:HGNC:13233]	68778535	68820897	ANP32A
9	97983035	97983385	EH38E3896707	ENSG00000136938	acidic nuclear phosphoprotein 32 family member B [Source:HGNC Symbol;Acc:HGNC:16677]	97983341	98015943	ANP32B
1	150234576	150234926	EH38E2836726	ENSG00000143401	acidic nuclear phosphoprotein 32 family member E [Source:HGNC Symbol;Acc:HGNC:16673]	150218417	150236156	ANP32E
1	150235996	150236346	EH38E2836729	ENSG00000143401	acidic nuclear phosphoprotein 32 family member E [Source:HGNC Symbol;Acc:HGNC:16673]	150218417	150236156	ANP32E
16	721045	721242	EH38E1795025	ENSG00000103254	adenine nucleotide translocase lysine methyltransferase [Source:HGNC Symbol;Acc:HGNC:14152]	720581	722590	ANTKMT
2	69012956	69013159	EH38E3350026	ENSG00000169604	ANTXR cell adhesion molecule 1 [Source:HGNC Symbol;Acc:HGNC:21014]	69013176	69249327	ANTXR1
2	69013165	69013420	EH38E3350027	ENSG00000169604	ANTXR cell adhesion molecule 1 [Source:HGNC Symbol;Acc:HGNC:21014]	69013176	69249327	ANTXR1
2	69013436	69013643	EH38E3350028	ENSG00000169604	ANTXR cell adhesion molecule 1 [Source:HGNC Symbol;Acc:HGNC:21014]	69013176	69249327	ANTXR1
4	80072469	80072621	EH38E3591216	ENSG00000163297	ANTXR cell adhesion molecule 2 [Source:HGNC Symbol;Acc:HGNC:21732]	79901146	80125454	ANTXR2
4	80072638	80072987	EH38E3591217	ENSG00000163297	ANTXR cell adhesion molecule 2 [Source:HGNC Symbol;Acc:HGNC:21732]	79901146	80125454	ANTXR2
4	80073101	80073450	EH38E2306849	ENSG00000163297	ANTXR cell adhesion molecule 2 [Source:HGNC Symbol;Acc:HGNC:21732]	79901146	80125454	ANTXR2
10	80205402	80205751	EH38E2912335	ENSG00000122359	annexin A11 [Source:HGNC Symbol;Acc:HGNC:535]	80150889	80205572	ANXA11
15	60397886	60398235	EH38E3137549	ENSG00000182718	annexin A2 [Source:HGNC Symbol;Acc:HGNC:537]	60347134	60402883	ANXA2
15	60398674	60398870	EH38E1766912	ENSG00000182718	annexin A2 [Source:HGNC Symbol;Acc:HGNC:537]	60347134	60402883	ANXA2
5	43040263	43040613	EH38E3634773	ENSG00000177721	annexin A2 receptor [Source:HGNC Symbol;Acc:HGNC:33463]	43039233	43043170	ANXA2R
5	43041627	43041961	EH38E3634775	ENSG00000177721	annexin A2 receptor [Source:HGNC Symbol;Acc:HGNC:33463]	43039233	43043170	ANXA2R
5	43041967	43042211	EH38E3634776	ENSG00000177721	annexin A2 receptor [Source:HGNC Symbol;Acc:HGNC:33463]	43039233	43043170	ANXA2R
5	43043125	43043475	EH38E3634779	ENSG00000177721	annexin A2 receptor [Source:HGNC Symbol;Acc:HGNC:33463]	43039233	43043170	ANXA2R
5	43041627	43041961	EH38E3634775	ENSG00000215068	ANXA2R antisense RNA 1 [Source:HGNC Symbol;Acc:HGNC:27208]	43041572	43064272	ANXA2R-AS1
5	43041967	43042211	EH38E3634776	ENSG00000215068	ANXA2R antisense RNA 1 [Source:HGNC Symbol;Acc:HGNC:27208]	43041572	43064272	ANXA2R-AS1
5	43043125	43043475	EH38E3634779	ENSG00000215068	ANXA2R antisense RNA 1 [Source:HGNC Symbol;Acc:HGNC:27208]	43041572	43064272	ANXA2R-AS1
5	43067168	43067342	EH38E2369417	ENSG00000177738	ANXA2R overlapping transcript 1 [Source:HGNC Symbol;Acc:HGNC:48996]	43013060	43067452	ANXA2R-OT1
5	43067344	43067694	EH38E2369418	ENSG00000177738	ANXA2R overlapping transcript 1 [Source:HGNC Symbol;Acc:HGNC:48996]	43013060	43067452	ANXA2R-OT1
5	43040263	43040613	EH38E3634773	ENSG00000177738	ANXA2R overlapping transcript 1 [Source:HGNC Symbol;Acc:HGNC:48996]	43013060	43067452	ANXA2R-OT1
5	43041627	43041961	EH38E3634775	ENSG00000177738	ANXA2R overlapping transcript 1 [Source:HGNC Symbol;Acc:HGNC:48996]	43013060	43067452	ANXA2R-OT1
5	43041967	43042211	EH38E3634776	ENSG00000177738	ANXA2R overlapping transcript 1 [Source:HGNC Symbol;Acc:HGNC:48996]	43013060	43067452	ANXA2R-OT1
5	43043125	43043475	EH38E3634779	ENSG00000177738	ANXA2R overlapping transcript 1 [Source:HGNC Symbol;Acc:HGNC:48996]	43013060	43067452	ANXA2R-OT1
5	43018248	43018545	EH38E3634749	ENSG00000177738	ANXA2R overlapping transcript 1 [Source:HGNC Symbol;Acc:HGNC:48996]	43013060	43067452	ANXA2R-OT1
2	69741806	69742155	EH38E2007473	ENSG00000196975	annexin A4 [Source:HGNC Symbol;Acc:HGNC:542]	69644425	69827112	ANXA4
2	69742219	69742376	EH38E3350438	ENSG00000196975	annexin A4 [Source:HGNC Symbol;Acc:HGNC:542]	69644425	69827112	ANXA4
4	121696919	121697268	EH38E3602514	ENSG00000164111	annexin A5 [Source:HGNC Symbol;Acc:HGNC:543]	121667946	121696995	ANXA5
5	151157742	151158048	EH38E2421641	ENSG00000197043	annexin A6 [Source:HGNC Symbol;Acc:HGNC:544]	151100706	151157815	ANXA6
10	73413905	73414224	EH38E2908385	ENSG00000138279	annexin A7 [Source:HGNC Symbol;Acc:HGNC:545]	73375101	73414076	ANXA7
9	94726459	94726809	EH38E3895009	ENSG00000148120	aminopeptidase O (putative) [Source:HGNC Symbol;Acc:HGNC:1361]	94726604	95151793	AOPEP
2	200585798	200586145	EH38E3393653	ENSG00000138356	aldehyde oxidase 1 [Source:HGNC Symbol;Acc:HGNC:553]	200586014	200677064	AOX1
4	112231471	112231819	EH38E2320563	ENSG00000138660	adaptor related protein complex 1 associated regulatory protein [Source:HGNC Symbol;Acc:HGNC:28808]	112231740	112273110	AP1AR
4	112231471	112231819	EH38E2320563	ENSG00000260526	AP1AR divergent transcript [Source:HGNC Symbol;Acc:HGNC:55391]	112229561	112231596	AP1AR-DT
22	29387895	29388047	EH38E3474851	ENSG00000100280	adaptor related protein complex 1 subunit beta 1 [Source:HGNC Symbol;Acc:HGNC:554]	29327680	29388583	AP1B1
22	29388444	29388793	EH38E3474853	ENSG00000100280	adaptor related protein complex 1 subunit beta 1 [Source:HGNC Symbol;Acc:HGNC:554]	29327680	29388583	AP1B1
16	71808657	71808957	EH38E3189543	ENSG00000166747	adaptor related protein complex 1 subunit gamma 1 [Source:HGNC Symbol;Acc:HGNC:555]	71729000	71809201	AP1G1
16	71809000	71809345	EH38E3189544	ENSG00000166747	adaptor related protein complex 1 subunit gamma 1 [Source:HGNC Symbol;Acc:HGNC:555]	71729000	71809201	AP1G1
14	23567683	23567974	EH38E3087150	ENSG00000213983	adaptor related protein complex 1 subunit gamma 2 [Source:HGNC Symbol;Acc:HGNC:556]	23559565	23568070	AP1G2
14	23567683	23567974	EH38E3087150	ENSG00000258727	AP1G2 antisense RNA 1 [Source:HGNC Symbol;Acc:HGNC:55442]	23561097	23568073	AP1G2-AS1
19	16197637	16197987	EH38E3293959	ENSG00000072958	adaptor related protein complex 1 subunit mu 1 [Source:HGNC Symbol;Acc:HGNC:13667]	16197854	16245906	AP1M1
7	101154192	101154541	EH38E2576200	ENSG00000106367	adaptor related protein complex 1 subunit sigma 1 [Source:HGNC Symbol;Acc:HGNC:559]	101154456	101161596	AP1S1
7	101154777	101155026	EH38E3789644	ENSG00000106367	adaptor related protein complex 1 subunit sigma 1 [Source:HGNC Symbol;Acc:HGNC:559]	101154456	101161596	AP1S1
19	49766879	49767035	EH38E3313668	ENSG00000196961	adaptor related protein complex 2 subunit alpha 1 [Source:HGNC Symbol;Acc:HGNC:561]	49767001	49807114	AP2A1
19	49767091	49767247	EH38E3313669	ENSG00000196961	adaptor related protein complex 2 subunit alpha 1 [Source:HGNC Symbol;Acc:HGNC:561]	49767001	49807114	AP2A1
17	35578468	35578816	EH38E3219411	ENSG00000006125	adaptor related protein complex 2 subunit beta 1 [Source:HGNC Symbol;Acc:HGNC:563]	35578046	35726413	AP2B1
3	184174568	184174918	EH38E3557798	ENSG00000161203	adaptor related protein complex 2 subunit mu 1 [Source:HGNC Symbol;Acc:HGNC:564]	184174689	184184214	AP2M1
3	184176566	184176904	EH38E3557803	ENSG00000161203	adaptor related protein complex 2 subunit mu 1 [Source:HGNC Symbol;Acc:HGNC:564]	184174689	184184214	AP2M1
3	184176914	184177143	EH38E3557804	ENSG00000161203	adaptor related protein complex 2 subunit mu 1 [Source:HGNC Symbol;Acc:HGNC:564]	184174689	184184214	AP2M1
19	46850197	46850520	EH38E3310907	ENSG00000042753	adaptor related protein complex 2 subunit sigma 1 [Source:HGNC Symbol;Acc:HGNC:565]	46838136	46850846	AP2S1
19	46850554	46850732	EH38E3310908	ENSG00000042753	adaptor related protein complex 2 subunit sigma 1 [Source:HGNC Symbol;Acc:HGNC:565]	46838136	46850846	AP2S1
19	46850786	46851135	EH38E3310909	ENSG00000042753	adaptor related protein complex 2 subunit sigma 1 [Source:HGNC Symbol;Acc:HGNC:565]	46838136	46850846	AP2S1
5	78294595	78294943	EH38E3644887	ENSG00000132842	adaptor related protein complex 3 subunit beta 1 [Source:HGNC Symbol;Acc:HGNC:566]	78000522	78294762	AP3B1
19	2151556	2151906	EH38E3281999	ENSG00000065000	adaptor related protein complex 3 subunit delta 1 [Source:HGNC Symbol;Acc:HGNC:568]	2100988	2164468	AP3D1
19	2163672	2164021	EH38E3282015	ENSG00000065000	adaptor related protein complex 3 subunit delta 1 [Source:HGNC Symbol;Acc:HGNC:568]	2100988	2164468	AP3D1
10	74150770	74150925	EH38E2908884	ENSG00000185009	adaptor related protein complex 3 subunit mu 1 [Source:HGNC Symbol;Acc:HGNC:569]	74120255	74150842	AP3M1
10	74150957	74151306	EH38E2908885	ENSG00000185009	adaptor related protein complex 3 subunit mu 1 [Source:HGNC Symbol;Acc:HGNC:569]	74120255	74150842	AP3M1
8	42152665	42153014	EH38E3830953	ENSG00000070718	adaptor related protein complex 3 subunit mu 2 [Source:HGNC Symbol;Acc:HGNC:570]	42152946	42171673	AP3M2
5	115841299	115841456	EH38E3655246	ENSG00000177879	adaptor related protein complex 3 subunit sigma 1 [Source:HGNC Symbol;Acc:HGNC:2013]	115841592	115914081	AP3S1
5	115841488	115841750	EH38E3655247	ENSG00000177879	adaptor related protein complex 3 subunit sigma 1 [Source:HGNC Symbol;Acc:HGNC:2013]	115841592	115914081	AP3S1
5	115841756	115842105	EH38E3655248	ENSG00000177879	adaptor related protein complex 3 subunit sigma 1 [Source:HGNC Symbol;Acc:HGNC:2013]	115841592	115914081	AP3S1
15	89893821	89894170	EH38E3153983	ENSG00000157823	adaptor related protein complex 3 subunit sigma 2 [Source:HGNC Symbol;Acc:HGNC:571]	89830599	89894638	AP3S2
15	89894502	89894697	EH38E3153985	ENSG00000157823	adaptor related protein complex 3 subunit sigma 2 [Source:HGNC Symbol;Acc:HGNC:571]	89830599	89894638	AP3S2
1	113904546	113904769	EH38E2832101	ENSG00000134262	adaptor related protein complex 4 subunit beta 1 [Source:HGNC Symbol;Acc:HGNC:572]	113894194	113905201	AP4B1
1	113904963	113905312	EH38E1377915	ENSG00000134262	adaptor related protein complex 4 subunit beta 1 [Source:HGNC Symbol;Acc:HGNC:572]	113894194	113905201	AP4B1
1	113905403	113905571	EH38E1377916	ENSG00000134262	adaptor related protein complex 4 subunit beta 1 [Source:HGNC Symbol;Acc:HGNC:572]	113894194	113905201	AP4B1
1	113871587	113871937	EH38E1377883	ENSG00000226167	AP4B1 antisense RNA 1 [Source:HGNC Symbol;Acc:HGNC:44114]	113856635	113901237	AP4B1-AS1
15	50908405	50908754	EH38E3133715	ENSG00000081014	adaptor related protein complex 4 subunit epsilon 1 [Source:HGNC Symbol;Acc:HGNC:573]	50908672	51005895	AP4E1
15	50908827	50908988	EH38E3133716	ENSG00000081014	adaptor related protein complex 4 subunit epsilon 1 [Source:HGNC Symbol;Acc:HGNC:573]	50908672	51005895	AP4E1
7	100101333	100101682	EH38E2575310	ENSG00000221838	adaptor related protein complex 4 subunit mu 1 [Source:HGNC Symbol;Acc:HGNC:574]	100101549	100110345	AP4M1
7	100101820	100102146	EH38E2575311	ENSG00000221838	adaptor related protein complex 4 subunit mu 1 [Source:HGNC Symbol;Acc:HGNC:574]	100101549	100110345	AP4M1
14	31025129	31025402	EH38E3089104	ENSG00000100478	adaptor related protein complex 4 subunit sigma 1 [Source:HGNC Symbol;Acc:HGNC:575]	31025106	31130996	AP4S1
14	31025418	31025768	EH38E3089105	ENSG00000100478	adaptor related protein complex 4 subunit sigma 1 [Source:HGNC Symbol;Acc:HGNC:575]	31025106	31130996	AP4S1
14	31026010	31026349	EH38E3089107	ENSG00000100478	adaptor related protein complex 4 subunit sigma 1 [Source:HGNC Symbol;Acc:HGNC:575]	31025106	31130996	AP4S1
14	31026401	31026748	EH38E3089108	ENSG00000100478	adaptor related protein complex 4 subunit sigma 1 [Source:HGNC Symbol;Acc:HGNC:575]	31025106	31130996	AP4S1
14	57268743	57269093	EH38E3096924	ENSG00000053770	adaptor related protein complex 5 subunit mu 1 [Source:HGNC Symbol;Acc:HGNC:20192]	57268924	57298742	AP5M1
14	57269105	57269293	EH38E3096925	ENSG00000053770	adaptor related protein complex 5 subunit mu 1 [Source:HGNC Symbol;Acc:HGNC:20192]	57268924	57298742	AP5M1
20	3820452	3820667	EH38E3417295	ENSG00000125843	adaptor related protein complex 5 subunit sigma 1 [Source:HGNC Symbol;Acc:HGNC:15875]	3820524	3828838	AP5S1
7	4792950	4793134	EH38E3755547	ENSG00000242802	adaptor related protein complex 5 subunit zeta 1 [Source:HGNC Symbol;Acc:HGNC:22197]	4775615	4794397	AP5Z1
7	4775355	4775705	EH38E3755519	ENSG00000242802	adaptor related protein complex 5 subunit zeta 1 [Source:HGNC Symbol;Acc:HGNC:22197]	4775615	4794397	AP5Z1
12	98644718	98644955	EH38E3035328	ENSG00000120868	apoptotic peptidase activating factor 1 [Source:HGNC Symbol;Acc:HGNC:576]	98645290	98735433	APAF1
12	98644959	98645284	EH38E3035329	ENSG00000120868	apoptotic peptidase activating factor 1 [Source:HGNC Symbol;Acc:HGNC:576]	98645290	98735433	APAF1
12	98645400	98645584	EH38E3035330	ENSG00000120868	apoptotic peptidase activating factor 1 [Source:HGNC Symbol;Acc:HGNC:576]	98645290	98735433	APAF1
12	98645636	98645847	EH38E3035331	ENSG00000120868	apoptotic peptidase activating factor 1 [Source:HGNC Symbol;Acc:HGNC:576]	98645290	98735433	APAF1
9	69672299	69672618	EH38E3884581	ENSG00000107282	amyloid beta precursor protein binding family A member 1 [Source:HGNC Symbol;Acc:HGNC:578]	69427532	69672371	APBA1
9	69672698	69672861	EH38E2695334	ENSG00000107282	amyloid beta precursor protein binding family A member 1 [Source:HGNC Symbol;Acc:HGNC:578]	69427532	69672371	APBA1
19	3761530	3761880	EH38E3284068	ENSG00000011132	amyloid beta precursor protein binding family A member 3 [Source:HGNC Symbol;Acc:HGNC:580]	3750772	3761692	APBA3
19	3762535	3762831	EH38E3284069	ENSG00000011132	amyloid beta precursor protein binding family A member 3 [Source:HGNC Symbol;Acc:HGNC:580]	3750772	3761692	APBA3
4	41214405	41214755	EH38E2293284	ENSG00000163697	amyloid beta precursor protein binding family B member 2 [Source:HGNC Symbol;Acc:HGNC:582]	40810027	41216714	APBB2
5	140563957	140564197	EH38E3665595	ENSG00000113108	amyloid beta precursor protein binding family B member 3 [Source:HGNC Symbol;Acc:HGNC:20708]	140558268	140564781	APBB3
5	140564283	140564455	EH38E3665596	ENSG00000113108	amyloid beta precursor protein binding family B member 3 [Source:HGNC Symbol;Acc:HGNC:20708]	140558268	140564781	APBB3
5	140564468	140564818	EH38E3665597	ENSG00000113108	amyloid beta precursor protein binding family B member 3 [Source:HGNC Symbol;Acc:HGNC:20708]	140558268	140564781	APBB3
5	112737640	112737990	EH38E2399323	ENSG00000134982	APC regulator of WNT signaling pathway [Source:HGNC Symbol;Acc:HGNC:583]	112707518	112846239	APC
18	10455038	10455219	EH38E3257033	ENSG00000154856	APC down-regulated 1 [Source:HGNC Symbol;Acc:HGNC:15718]	10454635	10489949	APCDD1
20	58515259	58515608	EH38E2125462	ENSG00000198768	APC down-regulated 1 like [Source:HGNC Symbol;Acc:HGNC:26892]	58459101	58515399	APCDD1L
20	58515259	58515608	EH38E2125462	ENSG00000231290	APCDD1L divergent transcript [Source:HGNC Symbol;Acc:HGNC:27152]	58515379	58619888	APCDD1L-DT
14	20454505	20454764	EH38E3085215	ENSG00000100823	apurinic/apyrimidinic endodeoxyribonuclease 1 [Source:HGNC Symbol;Acc:HGNC:587]	20455191	20457772	APEX1
14	20454775	20454962	EH38E3085216	ENSG00000100823	apurinic/apyrimidinic endodeoxyribonuclease 1 [Source:HGNC Symbol;Acc:HGNC:587]	20455191	20457772	APEX1
14	20454981	20455331	EH38E3085217	ENSG00000100823	apurinic/apyrimidinic endodeoxyribonuclease 1 [Source:HGNC Symbol;Acc:HGNC:587]	20455191	20457772	APEX1
15	63277278	63277628	EH38E3138993	ENSG00000138613	aph-1 homolog B, gamma-secretase subunit [Source:HGNC Symbol;Acc:HGNC:24080]	63276018	63309126	APH1B
15	63277633	63277936	EH38E3138994	ENSG00000138613	aph-1 homolog B, gamma-secretase subunit [Source:HGNC Symbol;Acc:HGNC:24080]	63276018	63309126	APH1B
11	34916045	34916314	EH38E2952924	ENSG00000149089	APAF1 interacting protein [Source:HGNC Symbol;Acc:HGNC:17581]	34853094	34916379	APIP
11	34916377	34916724	EH38E1532294	ENSG00000149089	APAF1 interacting protein [Source:HGNC Symbol;Acc:HGNC:17581]	34853094	34916379	APIP
2	68467293	68467639	EH38E3349778	ENSG00000169621	aprataxin and PNKP like factor [Source:HGNC Symbol;Acc:HGNC:28724]	68467572	68655862	APLF
11	130069629	130069977	EH38E2994454	ENSG00000084234	amyloid beta precursor like protein 2 [Source:HGNC Symbol;Acc:HGNC:598]	130068147	130144811	APLP2
11	130070481	130070737	EH38E2994456	ENSG00000084234	amyloid beta precursor like protein 2 [Source:HGNC Symbol;Acc:HGNC:598]	130068147	130144811	APLP2
20	24992196	24992409	EH38E3425531	ENSG00000101474	adipocyte plasma membrane associated protein [Source:HGNC Symbol;Acc:HGNC:13238]	24962925	24992751	APMAP
20	24992414	24992596	EH38E3425532	ENSG00000101474	adipocyte plasma membrane associated protein [Source:HGNC Symbol;Acc:HGNC:13238]	24962925	24992751	APMAP
20	24992622	24992972	EH38E2105100	ENSG00000101474	adipocyte plasma membrane associated protein [Source:HGNC Symbol;Acc:HGNC:13238]	24962925	24992751	APMAP
12	56360115	56360465	EH38E3020500	ENSG00000175336	apolipoprotein F [Source:HGNC Symbol;Acc:HGNC:615]	56360568	56362857	APOF
22	36239282	36239469	EH38E3478599	ENSG00000128335	apolipoprotein L2 [Source:HGNC Symbol;Acc:HGNC:619]	36226209	36239954	APOL2
22	36239473	36239817	EH38E3478600	ENSG00000128335	apolipoprotein L2 [Source:HGNC Symbol;Acc:HGNC:619]	36226209	36239954	APOL2
22	36160645	36160991	EH38E3478529	ENSG00000128284	apolipoprotein L3 [Source:HGNC Symbol;Acc:HGNC:14868]	36140329	36166177	APOL3
12	12725666	12725965	EH38E3004088	ENSG00000178878	apolipoprotein L domain containing 1 [Source:HGNC Symbol;Acc:HGNC:25268]	12725917	12829975	APOLD1
21	26170667	26171016	EH38E3453109	ENSG00000142192	amyloid beta precursor protein [Source:HGNC Symbol;Acc:HGNC:620]	25880535	26171128	APP
17	60526058	60526407	EH38E1875525	ENSG00000062725	amyloid beta precursor protein binding protein 2 [Source:HGNC Symbol;Acc:HGNC:622]	60443158	60526242	APPBP2
17	60526058	60526407	EH38E1875525	ENSG00000259349	APPBP2 divergent transcript [Source:HGNC Symbol;Acc:HGNC:55423]	60526272	60550798	APPBP2-DT
21	26170667	26171016	EH38E3453109	ENSG00000273492	APP divergent transcript [Source:HGNC Symbol;Acc:HGNC:55075]	26170871	26217381	APP-DT
3	57227524	57227874	EH38E2205468	ENSG00000157500	adaptor protein, phosphotyrosine interacting with PH domain and leucine zipper 1 [Source:HGNC Symbol;Acc:HGNC:24035]	57227726	57278105	APPL1
12	105235811	105236038	EH38E1640139	ENSG00000136044	adaptor protein, phosphotyrosine interacting with PH domain and leucine zipper 2 [Source:HGNC Symbol;Acc:HGNC:18242]	105173297	105236203	APPL2
12	105236074	105236411	EH38E3037706	ENSG00000136044	adaptor protein, phosphotyrosine interacting with PH domain and leucine zipper 2 [Source:HGNC Symbol;Acc:HGNC:18242]	105173297	105236203	APPL2
16	88811817	88812138	EH38E3199822	ENSG00000198931	adenine phosphoribosyltransferase [Source:HGNC Symbol;Acc:HGNC:626]	88809339	88811937	APRT
9	33024808	33024999	EH38E3879938	ENSG00000137074	aprataxin [Source:HGNC Symbol;Acc:HGNC:15984]	32886601	33025130	APTX
9	33025022	33025371	EH38E3879939	ENSG00000137074	aprataxin [Source:HGNC Symbol;Acc:HGNC:15984]	32886601	33025130	APTX
1	154325319	154325571	EH38E2838981	ENSG00000143595	aquaporin 10 [Source:HGNC Symbol;Acc:HGNC:16029]	154321090	154325325	AQP10
11	77589703	77590037	EH38E1554829	ENSG00000178301	aquaporin 11 [Source:HGNC Symbol;Acc:HGNC:19940]	77589391	77610356	AQP11
9	33447423	33447773	EH38E3880259	ENSG00000165272	aquaporin 3 (Gill blood group) [Source:HGNC Symbol;Acc:HGNC:636]	33441156	33447596	AQP3
15	34969684	34970032	EH38E3127147	ENSG00000021776	aquarius intron-binding spliceosomal factor [Source:HGNC Symbol;Acc:HGNC:29513]	34851782	34969742	AQR
11	72721811	72722134	EH38E2971188	ENSG00000186635	ArfGAP with RhoGAP domain, ankyrin repeat and PH domain 1 [Source:HGNC Symbol;Acc:HGNC:16925]	72685069	72793599	ARAP1
11	72722197	72722536	EH38E2971189	ENSG00000186635	ArfGAP with RhoGAP domain, ankyrin repeat and PH domain 1 [Source:HGNC Symbol;Acc:HGNC:16925]	72685069	72793599	ARAP1
11	72781634	72781984	EH38E2971273	ENSG00000186635	ArfGAP with RhoGAP domain, ankyrin repeat and PH domain 1 [Source:HGNC Symbol;Acc:HGNC:16925]	72685069	72793599	ARAP1
11	72793589	72793919	EH38E2971298	ENSG00000186635	ArfGAP with RhoGAP domain, ankyrin repeat and PH domain 1 [Source:HGNC Symbol;Acc:HGNC:16925]	72685069	72793599	ARAP1
11	72793921	72794175	EH38E2971299	ENSG00000186635	ArfGAP with RhoGAP domain, ankyrin repeat and PH domain 1 [Source:HGNC Symbol;Acc:HGNC:16925]	72685069	72793599	ARAP1
4	36243900	36244250	EH38E3579787	ENSG00000047365	ArfGAP with RhoGAP domain, ankyrin repeat and PH domain 2 [Source:HGNC Symbol;Acc:HGNC:16924]	35948221	36244514	ARAP2
4	36244264	36244429	EH38E3579788	ENSG00000047365	ArfGAP with RhoGAP domain, ankyrin repeat and PH domain 2 [Source:HGNC Symbol;Acc:HGNC:16924]	35948221	36244514	ARAP2
4	36244453	36244798	EH38E3579789	ENSG00000047365	ArfGAP with RhoGAP domain, ankyrin repeat and PH domain 2 [Source:HGNC Symbol;Acc:HGNC:16924]	35948221	36244514	ARAP2
5	141682093	141682429	EH38E2414913	ENSG00000120318	ArfGAP with RhoGAP domain, ankyrin repeat and PH domain 3 [Source:HGNC Symbol;Acc:HGNC:24097]	141653401	141682230	ARAP3
11	118572186	118572535	EH38E2988073	ENSG00000095139	archain 1 [Source:HGNC Symbol;Acc:HGNC:649]	118572390	118603033	ARCN1
14	74712944	74713293	EH38E3104880	ENSG00000119682	apoptosis resistant E3 ubiquitin protein ligase 1 [Source:HGNC Symbol;Acc:HGNC:20363]	74653437	74713117	AREL1
1	228082429	228082779	EH38E2871088	ENSG00000143761	ADP ribosylation factor 1 [Source:HGNC Symbol;Acc:HGNC:652]	228082708	228099212	ARF1
1	228082982	228083172	EH38E2871089	ENSG00000143761	ADP ribosylation factor 1 [Source:HGNC Symbol;Acc:HGNC:652]	228082708	228099212	ARF1
1	228083199	228083428	EH38E1428773	ENSG00000143761	ADP ribosylation factor 1 [Source:HGNC Symbol;Acc:HGNC:652]	228082708	228099212	ARF1
3	57597081	57597307	EH38E2205588	ENSG00000168374	ADP ribosylation factor 4 [Source:HGNC Symbol;Acc:HGNC:655]	57571363	57598220	ARF4
3	57597385	57597734	EH38E3517212	ENSG00000168374	ADP ribosylation factor 4 [Source:HGNC Symbol;Acc:HGNC:655]	57571363	57598220	ARF4
3	57597081	57597307	EH38E2205588	ENSG00000272146	ARF4 antisense RNA 1 [Source:HGNC Symbol;Acc:HGNC:51593]	57597531	57600927	ARF4-AS1
3	57597385	57597734	EH38E3517212	ENSG00000272146	ARF4 antisense RNA 1 [Source:HGNC Symbol;Acc:HGNC:51593]	57597531	57600927	ARF4-AS1
7	127588183	127588527	EH38E3798114	ENSG00000004059	ADP ribosylation factor 5 [Source:HGNC Symbol;Acc:HGNC:658]	127588386	127591700	ARF5
14	49892815	49893163	EH38E1712396	ENSG00000165527	ADP ribosylation factor 6 [Source:HGNC Symbol;Acc:HGNC:659]	49893079	49897054	ARF6
20	63272615	63272958	EH38E2129077	ENSG00000101199	ADP ribosylation factor GTPase activating protein 1 [Source:HGNC Symbol;Acc:HGNC:15852]	63272785	63289790	ARFGAP1
11	47176799	47177148	EH38E2957271	ENSG00000149182	ADP ribosylation factor GTPase activating protein 2 [Source:HGNC Symbol;Acc:HGNC:13504]	47164299	47177125	ARFGAP2
22	42857167	42857507	EH38E3484851	ENSG00000242247	ADP ribosylation factor GTPase activating protein 3 [Source:HGNC Symbol;Acc:HGNC:661]	42796502	42858106	ARFGAP3
8	67343710	67344060	EH38E3838334	ENSG00000066777	ADP ribosylation factor guanine nucleotide exchange factor 1 [Source:HGNC Symbol;Acc:HGNC:15772]	67173511	67343781	ARFGEF1
8	67344086	67344265	EH38E3838335	ENSG00000066777	ADP ribosylation factor guanine nucleotide exchange factor 1 [Source:HGNC Symbol;Acc:HGNC:15772]	67173511	67343781	ARFGEF1
8	67343710	67344060	EH38E3838334	ENSG00000271966	ARFGEF1 divergent transcript [Source:HGNC Symbol;Acc:HGNC:55237]	67343975	67345087	ARFGEF1-DT
8	67344086	67344265	EH38E3838335	ENSG00000271966	ARFGEF1 divergent transcript [Source:HGNC Symbol;Acc:HGNC:55237]	67343975	67345087	ARFGEF1-DT
20	48921503	48921841	EH38E2118312	ENSG00000124198	ADP ribosylation factor guanine nucleotide exchange factor 2 [Source:HGNC Symbol;Acc:HGNC:15853]	48921711	49036693	ARFGEF2
20	48921952	48922153	EH38E2118313	ENSG00000124198	ADP ribosylation factor guanine nucleotide exchange factor 2 [Source:HGNC Symbol;Acc:HGNC:15853]	48921711	49036693	ARFGEF2
4	152779448	152779614	EH38E2336690	ENSG00000164144	ADP ribosylation factor interacting protein 1 [Source:HGNC Symbol;Acc:HGNC:21496]	152779937	152918463	ARFIP1
4	152779648	152779997	EH38E2336691	ENSG00000164144	ADP ribosylation factor interacting protein 1 [Source:HGNC Symbol;Acc:HGNC:21496]	152779937	152918463	ARFIP1
11	6481039	6481189	EH38E2942298	ENSG00000132254	ADP ribosylation factor interacting protein 2 [Source:HGNC Symbol;Acc:HGNC:17160]	6474683	6481479	ARFIP2
11	6481257	6481607	EH38E2942299	ENSG00000132254	ADP ribosylation factor interacting protein 2 [Source:HGNC Symbol;Acc:HGNC:17160]	6474683	6481479	ARFIP2
11	6474240	6474393	EH38E2942289	ENSG00000132254	ADP ribosylation factor interacting protein 2 [Source:HGNC Symbol;Acc:HGNC:17160]	6474683	6481479	ARFIP2
20	63707212	63707557	EH38E3449207	ENSG00000101246	ADP ribosylation factor related protein 1 [Source:HGNC Symbol;Acc:HGNC:662]	63698642	63708025	ARFRP1
20	63707626	63707788	EH38E3449208	ENSG00000101246	ADP ribosylation factor related protein 1 [Source:HGNC Symbol;Acc:HGNC:662]	63698642	63708025	ARFRP1
20	63707788	63708136	EH38E3449209	ENSG00000101246	ADP ribosylation factor related protein 1 [Source:HGNC Symbol;Acc:HGNC:662]	63698642	63708025	ARFRP1
14	67619604	67619954	EH38E1722878	ENSG00000081181	arginase 2 [Source:HGNC Symbol;Acc:HGNC:664]	67619920	67651708	ARG2
13	106568020	106568370	EH38E3080045	ENSG00000134884	arginine and glutamate rich 1 [Source:HGNC Symbol;Acc:HGNC:25482]	106541673	106568137	ARGLU1
11	46700503	46700851	EH38E2957050	ENSG00000175220	Rho GTPase activating protein 1 [Source:HGNC Symbol;Acc:HGNC:673]	46677080	46700619	ARHGAP1
11	46700887	46701102	EH38E2957051	ENSG00000175220	Rho GTPase activating protein 1 [Source:HGNC Symbol;Acc:HGNC:673]	46677080	46700619	ARHGAP1
11	46701128	46701327	EH38E1537703	ENSG00000175220	Rho GTPase activating protein 1 [Source:HGNC Symbol;Acc:HGNC:673]	46677080	46700619	ARHGAP1
4	147731948	147732266	EH38E3608957	ENSG00000071205	Rho GTPase activating protein 10 [Source:HGNC Symbol;Acc:HGNC:26099]	147732063	148072776	ARHGAP10
10	31928693	31929038	EH38E2894556	ENSG00000165322	Rho GTPase activating protein 12 [Source:HGNC Symbol;Acc:HGNC:16348]	31805398	31928876	ARHGAP12
11	110711802	110712138	EH38E2983757	ENSG00000137727	Rho GTPase activating protein 20 [Source:HGNC Symbol;Acc:HGNC:18357]	110577042	110713189	ARHGAP20
11	110712650	110712926	EH38E2983759	ENSG00000137727	Rho GTPase activating protein 20 [Source:HGNC Symbol;Acc:HGNC:18357]	110577042	110713189	ARHGAP20
11	110712985	110713135	EH38E1568801	ENSG00000137727	Rho GTPase activating protein 20 [Source:HGNC Symbol;Acc:HGNC:18357]	110577042	110713189	ARHGAP20
10	24723101	24723375	EH38E1455865	ENSG00000107863	Rho GTPase activating protein 21 [Source:HGNC Symbol;Acc:HGNC:23725]	24583609	24723887	ARHGAP21
10	24723429	24723592	EH38E2891549	ENSG00000107863	Rho GTPase activating protein 21 [Source:HGNC Symbol;Acc:HGNC:23725]	24583609	24723887	ARHGAP21
10	24723608	24723937	EH38E2891550	ENSG00000107863	Rho GTPase activating protein 21 [Source:HGNC Symbol;Acc:HGNC:23725]	24583609	24723887	ARHGAP21
5	142770161	142770511	EH38E2415949	ENSG00000145819	Rho GTPase activating protein 26 [Source:HGNC Symbol;Acc:HGNC:17073]	142770377	143229011	ARHGAP26
5	142770855	142771088	EH38E3666993	ENSG00000145819	Rho GTPase activating protein 26 [Source:HGNC Symbol;Acc:HGNC:17073]	142770377	143229011	ARHGAP26
5	142771095	142771314	EH38E3666994	ENSG00000145819	Rho GTPase activating protein 26 [Source:HGNC Symbol;Acc:HGNC:17073]	142770377	143229011	ARHGAP26
17	64780677	64780876	EH38E3237510	ENSG00000215769	ARHGAP27P1-BPTFP1-KPNA2P3 readthrough, transcribed pseudogene [Source:HGNC Symbol;Acc:HGNC:52873]	64749663	64781707	ARHGAP27P1-BPTFP1-KPNA2P3
17	64781367	64781716	EH38E3237513	ENSG00000215769	ARHGAP27P1-BPTFP1-KPNA2P3 readthrough, transcribed pseudogene [Source:HGNC Symbol;Acc:HGNC:52873]	64749663	64781707	ARHGAP27P1-BPTFP1-KPNA2P3
18	6729605	6729954	EH38E1897437	ENSG00000088756	Rho GTPase activating protein 28 [Source:HGNC Symbol;Acc:HGNC:25509]	6729716	6915716	ARHGAP28
18	6729605	6729954	EH38E1897437	ENSG00000266441	ARHGAP28 antisense RNA 1 [Source:HGNC Symbol;Acc:HGNC:55320]	6728821	6729862	ARHGAP28-AS1
1	94237424	94237772	EH38E2825645	ENSG00000137962	Rho GTPase activating protein 29 [Source:HGNC Symbol;Acc:HGNC:30207]	94148988	94275068	ARHGAP29
1	94247605	94247955	EH38E2825656	ENSG00000137962	Rho GTPase activating protein 29 [Source:HGNC Symbol;Acc:HGNC:30207]	94148988	94275068	ARHGAP29
1	94247605	94247955	EH38E2825656	ENSG00000226835	ARHGAP29 antisense RNA 1 [Source:HGNC Symbol;Acc:HGNC:54311]	94247819	94411036	ARHGAP29-AS1
3	119294390	119294731	EH38E3533495	ENSG00000031081	Rho GTPase activating protein 31 [Source:HGNC Symbol;Acc:HGNC:29216]	119294383	119420714	ARHGAP31
3	119322471	119322818	EH38E3533522	ENSG00000031081	Rho GTPase activating protein 31 [Source:HGNC Symbol;Acc:HGNC:29216]	119294383	119420714	ARHGAP31
3	119322471	119322818	EH38E3533522	ENSG00000241155	ARHGAP31 antisense RNA 1 [Source:HGNC Symbol;Acc:HGNC:41235]	119314293	119322760	ARHGAP31-AS1
19	46860712	46860904	EH38E1958703	ENSG00000160007	Rho GTPase activating protein 35 [Source:HGNC Symbol;Acc:HGNC:4591]	46860997	47005077	ARHGAP35
19	46861022	46861227	EH38E3310925	ENSG00000160007	Rho GTPase activating protein 35 [Source:HGNC Symbol;Acc:HGNC:4591]	46860997	47005077	ARHGAP35
8	144528887	144529236	EH38E2676428	ENSG00000147799	Rho GTPase activating protein 39 [Source:HGNC Symbol;Acc:HGNC:29351]	144529179	144685846	ARHGAP39
11	100687050	100687396	EH38E1564274	ENSG00000165895	Rho GTPase activating protein 42 [Source:HGNC Symbol;Acc:HGNC:26545]	100687288	100993941	ARHGAP42
11	100687396	100687625	EH38E2980792	ENSG00000165895	Rho GTPase activating protein 42 [Source:HGNC Symbol;Acc:HGNC:26545]	100687288	100993941	ARHGAP42
11	100687678	100688028	EH38E2980793	ENSG00000165895	Rho GTPase activating protein 42 [Source:HGNC Symbol;Acc:HGNC:26545]	100687288	100993941	ARHGAP42
11	100687050	100687396	EH38E1564274	ENSG00000248027	ARHGAP42 antisense RNA 1 [Source:HGNC Symbol;Acc:HGNC:54801]	100684162	100687955	ARHGAP42-AS1
11	100687396	100687625	EH38E2980792	ENSG00000248027	ARHGAP42 antisense RNA 1 [Source:HGNC Symbol;Acc:HGNC:54801]	100684162	100687955	ARHGAP42-AS1
11	100687678	100688028	EH38E2980793	ENSG00000248027	ARHGAP42 antisense RNA 1 [Source:HGNC Symbol;Acc:HGNC:54801]	100684162	100687955	ARHGAP42-AS1
14	32076685	32077030	EH38E3089477	ENSG00000100852	Rho GTPase activating protein 5 [Source:HGNC Symbol;Acc:HGNC:675]	32076114	32159728	ARHGAP5
14	32077130	32077334	EH38E3089478	ENSG00000100852	Rho GTPase activating protein 5 [Source:HGNC Symbol;Acc:HGNC:675]	32076114	32159728	ARHGAP5
14	32076685	32077030	EH38E3089477	ENSG00000258655	ARHGAP5 antisense RNA 1 (head to head) [Source:HGNC Symbol;Acc:HGNC:20279]	32074946	32076793	ARHGAP5-AS1
14	32077130	32077334	EH38E3089478	ENSG00000258655	ARHGAP5 antisense RNA 1 (head to head) [Source:HGNC Symbol;Acc:HGNC:20279]	32074946	32076793	ARHGAP5-AS1
17	81870756	81870997	EH38E3251037	ENSG00000141522	Rho GDP dissociation inhibitor alpha [Source:HGNC Symbol;Acc:HGNC:678]	81867721	81871378	ARHGDIA
17	81871024	81871185	EH38E3251038	ENSG00000141522	Rho GDP dissociation inhibitor alpha [Source:HGNC Symbol;Acc:HGNC:678]	81867721	81871378	ARHGDIA
17	81871224	81871574	EH38E3251039	ENSG00000141522	Rho GDP dissociation inhibitor alpha [Source:HGNC Symbol;Acc:HGNC:678]	81867721	81871378	ARHGDIA
19	41882954	41883296	EH38E3307146	ENSG00000076928	Rho guanine nucleotide exchange factor 1 [Source:HGNC Symbol;Acc:HGNC:681]	41883173	41930150	ARHGEF1
19	41883342	41883498	EH38E3307147	ENSG00000076928	Rho guanine nucleotide exchange factor 1 [Source:HGNC Symbol;Acc:HGNC:681]	41883173	41930150	ARHGEF1
19	41884106	41884455	EH38E1955090	ENSG00000076928	Rho guanine nucleotide exchange factor 1 [Source:HGNC Symbol;Acc:HGNC:681]	41883173	41930150	ARHGEF1
11	120336128	120336478	EH38E1575816	ENSG00000196914	Rho guanine nucleotide exchange factor 12 [Source:HGNC Symbol;Acc:HGNC:14193]	120336413	120489937	ARHGEF12
11	120336517	120336673	EH38E1575817	ENSG00000196914	Rho guanine nucleotide exchange factor 12 [Source:HGNC Symbol;Acc:HGNC:14193]	120336413	120489937	ARHGEF12
11	120336746	120336904	EH38E2989592	ENSG00000196914	Rho guanine nucleotide exchange factor 12 [Source:HGNC Symbol;Acc:HGNC:14193]	120336413	120489937	ARHGEF12
11	73308017	73308358	EH38E1551603	ENSG00000110237	Rho guanine nucleotide exchange factor 17 [Source:HGNC Symbol;Acc:HGNC:21726]	73308276	73369388	ARHGEF17
11	73309179	73309528	EH38E2971689	ENSG00000110237	Rho guanine nucleotide exchange factor 17 [Source:HGNC Symbol;Acc:HGNC:21726]	73308276	73369388	ARHGEF17
11	73308017	73308358	EH38E1551603	ENSG00000257038	ARHGEF17 antisense RNA 1 [Source:HGNC Symbol;Acc:HGNC:55485]	73307235	73309361	ARHGEF17-AS1
11	73309179	73309528	EH38E2971689	ENSG00000257038	ARHGEF17 antisense RNA 1 [Source:HGNC Symbol;Acc:HGNC:55485]	73307235	73309361	ARHGEF17-AS1
19	7394907	7395254	EH38E1936431	ENSG00000104880	Rho/Rac guanine nucleotide exchange factor 18 [Source:HGNC Symbol;Acc:HGNC:17090]	7348937	7472485	ARHGEF18
19	7394907	7395254	EH38E1936431	ENSG00000267852	ARHGEF18 antisense RNA 1 [Source:HGNC Symbol;Acc:HGNC:55284]	7390522	7395039	ARHGEF18-AS1
1	155978119	155978329	EH38E2840330	ENSG00000116584	Rho/Rac guanine nucleotide exchange factor 2 [Source:HGNC Symbol;Acc:HGNC:682]	155946851	156007070	ARHGEF2
1	155978472	155978820	EH38E2840331	ENSG00000116584	Rho/Rac guanine nucleotide exchange factor 2 [Source:HGNC Symbol;Acc:HGNC:682]	155946851	156007070	ARHGEF2
12	57611207	57611547	EH38E3021669	ENSG00000240771	Rho guanine nucleotide exchange factor 25 [Source:HGNC Symbol;Acc:HGNC:30275]	57610180	57617245	ARHGEF25
5	73813201	73813551	EH38E3643025	ENSG00000214944	Rho guanine nucleotide exchange factor 28 [Source:HGNC Symbol;Acc:HGNC:30322]	73626158	73941993	ARHGEF28
5	73813613	73813822	EH38E3643026	ENSG00000214944	Rho guanine nucleotide exchange factor 28 [Source:HGNC Symbol;Acc:HGNC:30322]	73626158	73941993	ARHGEF28
1	155978119	155978329	EH38E2840330	ENSG00000273002	ARHGEF2 antisense RNA 2 [Source:HGNC Symbol;Acc:HGNC:55175]	155978799	155982986	ARHGEF2-AS2
1	155978472	155978820	EH38E2840331	ENSG00000273002	ARHGEF2 antisense RNA 2 [Source:HGNC Symbol;Acc:HGNC:55175]	155978799	155982986	ARHGEF2-AS2
3	57078703	57078874	EH38E3517047	ENSG00000163947	Rho guanine nucleotide exchange factor 3 [Source:HGNC Symbol;Acc:HGNC:683]	56727418	57079329	ARHGEF3
3	57078898	57079054	EH38E2205346	ENSG00000163947	Rho guanine nucleotide exchange factor 3 [Source:HGNC Symbol;Acc:HGNC:683]	56727418	57079329	ARHGEF3
3	57079182	57079522	EH38E3517048	ENSG00000163947	Rho guanine nucleotide exchange factor 3 [Source:HGNC Symbol;Acc:HGNC:683]	56727418	57079329	ARHGEF3
5	149551374	149551724	EH38E2420054	ENSG00000183111	Rho guanine nucleotide exchange factor 37 [Source:HGNC Symbol;Acc:HGNC:34430]	149551947	149634968	ARHGEF37
4	105708172	105708344	EH38E2317672	ENSG00000236699	Rho guanine nucleotide exchange factor 38 [Source:HGNC Symbol;Acc:HGNC:25968]	105552620	105708093	ARHGEF38
4	105708556	105708906	EH38E3598425	ENSG00000236699	Rho guanine nucleotide exchange factor 38 [Source:HGNC Symbol;Acc:HGNC:25968]	105552620	105708093	ARHGEF38
4	105709091	105709308	EH38E2317676	ENSG00000236699	Rho guanine nucleotide exchange factor 38 [Source:HGNC Symbol;Acc:HGNC:25968]	105552620	105708093	ARHGEF38
9	35658175	35658486	EH38E3881494	ENSG00000137135	Rho guanine nucleotide exchange factor 39 [Source:HGNC Symbol;Acc:HGNC:25909]	35658875	35675866	ARHGEF39
9	35665065	35665413	EH38E3881508	ENSG00000137135	Rho guanine nucleotide exchange factor 39 [Source:HGNC Symbol;Acc:HGNC:25909]	35658875	35675866	ARHGEF39
14	21070085	21070435	EH38E3085563	ENSG00000165801	Rho guanine nucleotide exchange factor 40 [Source:HGNC Symbol;Acc:HGNC:25516]	21070273	21090248	ARHGEF40
14	21070945	21071197	EH38E1701433	ENSG00000165801	Rho guanine nucleotide exchange factor 40 [Source:HGNC Symbol;Acc:HGNC:25516]	21070273	21090248	ARHGEF40
13	111153196	111153423	EH38E1698532	ENSG00000102606	Rho guanine nucleotide exchange factor 7 [Source:HGNC Symbol;Acc:HGNC:15607]	111114559	111305737	ARHGEF7
13	111153439	111153788	EH38E1698533	ENSG00000102606	Rho guanine nucleotide exchange factor 7 [Source:HGNC Symbol;Acc:HGNC:15607]	111114559	111305737	ARHGEF7
13	111153803	111154006	EH38E3082353	ENSG00000102606	Rho guanine nucleotide exchange factor 7 [Source:HGNC Symbol;Acc:HGNC:15607]	111114559	111305737	ARHGEF7
1	26692965	26693315	EH38E2797161	ENSG00000117713	AT-rich interaction domain 1A [Source:HGNC Symbol;Acc:HGNC:11110]	26693236	26782104	ARID1A
1	26695866	26696076	EH38E2797166	ENSG00000117713	AT-rich interaction domain 1A [Source:HGNC Symbol;Acc:HGNC:11110]	26693236	26782104	ARID1A
1	26696094	26696303	EH38E2797167	ENSG00000117713	AT-rich interaction domain 1A [Source:HGNC Symbol;Acc:HGNC:11110]	26693236	26782104	ARID1A
1	26696383	26696595	EH38E2797168	ENSG00000117713	AT-rich interaction domain 1A [Source:HGNC Symbol;Acc:HGNC:11110]	26693236	26782104	ARID1A
6	156777147	156777494	EH38E3743021	ENSG00000049618	AT-rich interaction domain 1B [Source:HGNC Symbol;Acc:HGNC:18040]	156776020	157210779	ARID1B
6	156777909	156778222	EH38E3743023	ENSG00000049618	AT-rich interaction domain 1B [Source:HGNC Symbol;Acc:HGNC:18040]	156776020	157210779	ARID1B
6	156778266	156778445	EH38E3743024	ENSG00000049618	AT-rich interaction domain 1B [Source:HGNC Symbol;Acc:HGNC:18040]	156776020	157210779	ARID1B
6	156779658	156779817	EH38E3743028	ENSG00000049618	AT-rich interaction domain 1B [Source:HGNC Symbol;Acc:HGNC:18040]	156776020	157210779	ARID1B
6	157022016	157022366	EH38E3743197	ENSG00000049618	AT-rich interaction domain 1B [Source:HGNC Symbol;Acc:HGNC:18040]	156776020	157210779	ARID1B
12	45729654	45729865	EH38E3013285	ENSG00000189079	AT-rich interaction domain 2 [Source:HGNC Symbol;Acc:HGNC:18037]	45729706	45908040	ARID2
19	925914	926159	EH38E3279989	ENSG00000116017	AT-rich interaction domain 3A [Source:HGNC Symbol;Acc:HGNC:3031]	925781	975939	ARID3A
15	74540893	74541238	EH38E3146125	ENSG00000179361	AT-rich interaction domain 3B [Source:HGNC Symbol;Acc:HGNC:14350]	74541206	74598131	ARID3B
15	74541242	74541408	EH38E3146126	ENSG00000179361	AT-rich interaction domain 3B [Source:HGNC Symbol;Acc:HGNC:14350]	74541206	74598131	ARID3B
9	34620374	34620724	EH38E3880945	ENSG00000205143	AT-rich interaction domain 3C [Source:HGNC Symbol;Acc:HGNC:21209]	34621049	34629066	ARID3C
14	58298152	58298502	EH38E3097213	ENSG00000032219	AT-rich interaction domain 4A [Source:HGNC Symbol;Acc:HGNC:9885]	58298504	58373887	ARID4A
14	58299266	58299614	EH38E3097216	ENSG00000032219	AT-rich interaction domain 4A [Source:HGNC Symbol;Acc:HGNC:9885]	58298504	58373887	ARID4A
1	235161123	235161468	EH38E2875338	ENSG00000054267	AT-rich interaction domain 4B [Source:HGNC Symbol;Acc:HGNC:15550]	235131634	235328219	ARID4B
1	235326999	235327345	EH38E2875409	ENSG00000054267	AT-rich interaction domain 4B [Source:HGNC Symbol;Acc:HGNC:15550]	235131634	235328219	ARID4B
1	235327351	235327629	EH38E2875410	ENSG00000054267	AT-rich interaction domain 4B [Source:HGNC Symbol;Acc:HGNC:15550]	235131634	235328219	ARID4B
1	235327880	235328230	EH38E2875412	ENSG00000054267	AT-rich interaction domain 4B [Source:HGNC Symbol;Acc:HGNC:15550]	235131634	235328219	ARID4B
1	235328242	235328592	EH38E2875413	ENSG00000054267	AT-rich interaction domain 4B [Source:HGNC Symbol;Acc:HGNC:15550]	235131634	235328219	ARID4B
2	96536499	96536845	EH38E3358449	ENSG00000196843	AT-rich interaction domain 5A [Source:HGNC Symbol;Acc:HGNC:17361]	96536743	96552634	ARID5A
2	96537016	96537365	EH38E3358450	ENSG00000196843	AT-rich interaction domain 5A [Source:HGNC Symbol;Acc:HGNC:17361]	96536743	96552634	ARID5A
2	96537372	96537602	EH38E3358451	ENSG00000196843	AT-rich interaction domain 5A [Source:HGNC Symbol;Acc:HGNC:17361]	96536743	96552634	ARID5A
10	62049070	62049416	EH38E2903373	ENSG00000150347	AT-rich interaction domain 5B [Source:HGNC Symbol;Acc:HGNC:17362]	61901684	62096944	ARID5B
15	72474117	72474467	EH38E3144844	ENSG00000166233	ariadne RBR E3 ubiquitin protein ligase 1 [Source:HGNC Symbol;Acc:HGNC:689]	72474330	72602987	ARIH1
15	72474998	72475344	EH38E3144847	ENSG00000166233	ariadne RBR E3 ubiquitin protein ligase 1 [Source:HGNC Symbol;Acc:HGNC:689]	72474330	72602987	ARIH1
3	48918610	48918957	EH38E3512145	ENSG00000177479	ariadne RBR E3 ubiquitin protein ligase 2 [Source:HGNC Symbol;Acc:HGNC:690]	48918821	48986382	ARIH2
3	48918610	48918957	EH38E3512145	ENSG00000221883	ARIH2 opposite strand lncRNA [Source:HGNC Symbol;Acc:HGNC:34425]	48917782	48918823	ARIH2OS
12	101407206	101407361	EH38E3036076	ENSG00000120805	ADP ribosylation factor like GTPase 1 [Source:HGNC Symbol;Acc:HGNC:692]	101393116	101407772	ARL1
12	101407434	101407614	EH38E3036077	ENSG00000120805	ADP ribosylation factor like GTPase 1 [Source:HGNC Symbol;Acc:HGNC:692]	101393116	101407772	ARL1
12	101407692	101407911	EH38E3036078	ENSG00000120805	ADP ribosylation factor like GTPase 1 [Source:HGNC Symbol;Acc:HGNC:692]	101393116	101407772	ARL1
5	176388328	176388528	EH38E2434753	ENSG00000175414	ADP ribosylation factor like GTPase 10 [Source:HGNC Symbol;Acc:HGNC:22042]	176365487	176401865	ARL10
5	176388553	176388870	EH38E3680967	ENSG00000175414	ADP ribosylation factor like GTPase 10 [Source:HGNC Symbol;Acc:HGNC:22042]	176365487	176401865	ARL10
5	176388911	176389260	EH38E3680968	ENSG00000175414	ADP ribosylation factor like GTPase 10 [Source:HGNC Symbol;Acc:HGNC:22042]	176365487	176401865	ARL10
5	54310468	54310818	EH38E3636436	ENSG00000185305	ADP ribosylation factor like GTPase 15 [Source:HGNC Symbol;Acc:HGNC:25945]	53883942	54310582	ARL15
11	65013981	65014320	EH38E1544646	ENSG00000213465	ADP ribosylation factor like GTPase 2 [Source:HGNC Symbol;Acc:HGNC:693]	65014160	65022184	ARL2
16	57244971	57245321	EH38E1818682	ENSG00000102931	ADP ribosylation factor like GTPase 2 binding protein [Source:HGNC Symbol;Acc:HGNC:17146]	57245259	57253635	ARL2BP
11	65013981	65014320	EH38E1544646	ENSG00000273003	ARL2-SNX15 readthrough (NMD candidate) [Source:HGNC Symbol;Acc:HGNC:49197]	65014182	65040570	ARL2-SNX15
11	65027341	65027548	EH38E2963839	ENSG00000273003	ARL2-SNX15 readthrough (NMD candidate) [Source:HGNC Symbol;Acc:HGNC:49197]	65014182	65040570	ARL2-SNX15
11	65040638	65040794	EH38E1544666	ENSG00000273003	ARL2-SNX15 readthrough (NMD candidate) [Source:HGNC Symbol;Acc:HGNC:49197]	65014182	65040570	ARL2-SNX15
11	65040852	65041202	EH38E1544667	ENSG00000273003	ARL2-SNX15 readthrough (NMD candidate) [Source:HGNC Symbol;Acc:HGNC:49197]	65014182	65040570	ARL2-SNX15
11	65041286	65041493	EH38E1544668	ENSG00000273003	ARL2-SNX15 readthrough (NMD candidate) [Source:HGNC Symbol;Acc:HGNC:49197]	65014182	65040570	ARL2-SNX15
10	102714293	102714642	EH38E1495324	ENSG00000138175	ADP ribosylation factor like GTPase 3 [Source:HGNC Symbol;Acc:HGNC:694]	102673731	102714397	ARL3
7	12686516	12686866	EH38E3758466	ENSG00000122644	ADP ribosylation factor like GTPase 4A [Source:HGNC Symbol;Acc:HGNC:695]	12686856	12690958	ARL4A
7	12687287	12687637	EH38E2534733	ENSG00000122644	ADP ribosylation factor like GTPase 4A [Source:HGNC Symbol;Acc:HGNC:695]	12686856	12690958	ARL4A
7	12687680	12687881	EH38E2534734	ENSG00000122644	ADP ribosylation factor like GTPase 4A [Source:HGNC Symbol;Acc:HGNC:695]	12686856	12690958	ARL4A
2	234496878	234497055	EH38E2085107	ENSG00000188042	ADP ribosylation factor like GTPase 4C [Source:HGNC Symbol;Acc:HGNC:698]	234493041	234497081	ARL4C
2	234497056	234497398	EH38E3408404	ENSG00000188042	ADP ribosylation factor like GTPase 4C [Source:HGNC Symbol;Acc:HGNC:698]	234493041	234497081	ARL4C
17	43398789	43399137	EH38E3224817	ENSG00000175906	ADP ribosylation factor like GTPase 4D [Source:HGNC Symbol;Acc:HGNC:656]	43398993	43401137	ARL4D
2	151828354	151828703	EH38E2041662	ENSG00000162980	ADP ribosylation factor like GTPase 5A [Source:HGNC Symbol;Acc:HGNC:696]	151788984	151828492	ARL5A
10	18659135	18659485	EH38E1452646	ENSG00000165997	ADP ribosylation factor like GTPase 5B [Source:HGNC Symbol;Acc:HGNC:23052]	18659431	18681639	ARL5B
10	18659491	18659682	EH38E2889317	ENSG00000165997	ADP ribosylation factor like GTPase 5B [Source:HGNC Symbol;Acc:HGNC:23052]	18659431	18681639	ARL5B
16	18801128	18801323	EH38E3171414	ENSG00000170540	ADP ribosylation factor like GTPase 6 interacting protein 1 [Source:HGNC Symbol;Acc:HGNC:697]	18791669	18801572	ARL6IP1
16	18801504	18801854	EH38E3171415	ENSG00000170540	ADP ribosylation factor like GTPase 6 interacting protein 1 [Source:HGNC Symbol;Acc:HGNC:697]	18791669	18801572	ARL6IP1
12	122980232	122980388	EH38E1652039	ENSG00000182196	ADP ribosylation factor like GTPase 6 interacting protein 4 [Source:HGNC Symbol;Acc:HGNC:18076]	122980060	122982913	ARL6IP4
12	122980575	122980774	EH38E3047806	ENSG00000182196	ADP ribosylation factor like GTPase 6 interacting protein 4 [Source:HGNC Symbol;Acc:HGNC:18076]	122980060	122982913	ARL6IP4
12	122980785	122980990	EH38E3047807	ENSG00000182196	ADP ribosylation factor like GTPase 6 interacting protein 4 [Source:HGNC Symbol;Acc:HGNC:18076]	122980060	122982913	ARL6IP4
12	122981061	122981276	EH38E1652041	ENSG00000182196	ADP ribosylation factor like GTPase 6 interacting protein 4 [Source:HGNC Symbol;Acc:HGNC:18076]	122980060	122982913	ARL6IP4
3	69084730	69085079	EH38E3521436	ENSG00000144746	ADP ribosylation factor like GTPase 6 interacting protein 5 [Source:HGNC Symbol;Acc:HGNC:16937]	69084937	69106092	ARL6IP5
2	152717775	152718125	EH38E3378502	ENSG00000177917	ADP ribosylation factor like GTPase 6 interacting protein 6 [Source:HGNC Symbol;Acc:HGNC:24048]	152717647	152762396	ARL6IP6
2	152718412	152718686	EH38E3378504	ENSG00000177917	ADP ribosylation factor like GTPase 6 interacting protein 6 [Source:HGNC Symbol;Acc:HGNC:24048]	152717647	152762396	ARL6IP6
2	152718694	152718902	EH38E3378505	ENSG00000177917	ADP ribosylation factor like GTPase 6 interacting protein 6 [Source:HGNC Symbol;Acc:HGNC:24048]	152717647	152762396	ARL6IP6
1	202144526	202144849	EH38E2858443	ENSG00000143862	ADP ribosylation factor like GTPase 8A [Source:HGNC Symbol;Acc:HGNC:25192]	202133404	202144743	ARL8A
3	5122054	5122401	EH38E3493103	ENSG00000134108	ADP ribosylation factor like GTPase 8B [Source:HGNC Symbol;Acc:HGNC:25564]	5122249	5180911	ARL8B
4	56505553	56505896	EH38E3585631	ENSG00000196503	ADP ribosylation factor like GTPase 9 [Source:HGNC Symbol;Acc:HGNC:23592]	56505209	56524959	ARL9
8	65634109	65634450	EH38E3837577	ENSG00000104442	armadillo repeat containing 1 [Source:HGNC Symbol;Acc:HGNC:17684]	65602458	65634217	ARMC1
7	103074519	103074733	EH38E3790907	ENSG00000170632	armadillo repeat containing 10 [Source:HGNC Symbol;Acc:HGNC:21706]	103074881	103099759	ARMC10
7	103074764	103075113	EH38E3790908	ENSG00000170632	armadillo repeat containing 10 [Source:HGNC Symbol;Acc:HGNC:21706]	103074881	103099759	ARMC10
6	108848251	108848555	EH38E3725609	ENSG00000118690	armadillo repeat containing 2 [Source:HGNC Symbol;Acc:HGNC:23045]	108848416	108974476	ARMC2
16	31458793	31458957	EH38E3177758	ENSG00000140691	armadillo repeat containing 5 [Source:HGNC Symbol;Acc:HGNC:25781]	31458080	31467166	ARMC5
16	31459318	31459633	EH38E3177760	ENSG00000140691	armadillo repeat containing 5 [Source:HGNC Symbol;Acc:HGNC:25781]	31458080	31467166	ARMC5
16	31459685	31460032	EH38E3177761	ENSG00000140691	armadillo repeat containing 5 [Source:HGNC Symbol;Acc:HGNC:25781]	31458080	31467166	ARMC5
19	19033391	19033710	EH38E3296877	ENSG00000105676	armadillo repeat containing 6 [Source:HGNC Symbol;Acc:HGNC:25049]	19033575	19060311	ARMC6
19	19033764	19033926	EH38E3296878	ENSG00000105676	armadillo repeat containing 6 [Source:HGNC Symbol;Acc:HGNC:25049]	19033575	19060311	ARMC6
19	19033990	19034165	EH38E1944942	ENSG00000105676	armadillo repeat containing 6 [Source:HGNC Symbol;Acc:HGNC:25049]	19033575	19060311	ARMC6
17	75109744	75110088	EH38E3243072	ENSG00000125449	armadillo repeat containing 7 [Source:HGNC Symbol;Acc:HGNC:26168]	75109952	75130272	ARMC7
3	138187085	138187432	EH38E3542459	ENSG00000114098	armadillo repeat containing 8 [Source:HGNC Symbol;Acc:HGNC:24999]	138187248	138298384	ARMC8
3	138187464	138187796	EH38E3542460	ENSG00000114098	armadillo repeat containing 8 [Source:HGNC Symbol;Acc:HGNC:24999]	138187248	138298384	ARMC8
2	231198458	231198784	EH38E3406041	ENSG00000135931	armadillo repeat containing 9 [Source:HGNC Symbol;Acc:HGNC:20730]	231198546	231376848	ARMC9
10	102055872	102056082	EH38E2921210	ENSG00000120029	armadillo like helical domain containing 3 [Source:HGNC Symbol;Acc:HGNC:25788]	101845599	102056193	ARMH3
10	102056087	102056437	EH38E2921211	ENSG00000120029	armadillo like helical domain containing 3 [Source:HGNC Symbol;Acc:HGNC:25788]	101845599	102056193	ARMH3
14	58244604	58244954	EH38E3097186	ENSG00000139971	armadillo like helical domain containing 4 [Source:HGNC Symbol;Acc:HGNC:19846]	57999735	58298139	ARMH4
14	58199822	58200172	EH38E3097173	ENSG00000139971	armadillo like helical domain containing 4 [Source:HGNC Symbol;Acc:HGNC:19846]	57999735	58298139	ARMH4
14	58298152	58298502	EH38E3097213	ENSG00000139971	armadillo like helical domain containing 4 [Source:HGNC Symbol;Acc:HGNC:19846]	57999735	58298139	ARMH4
14	58299266	58299614	EH38E3097216	ENSG00000139971	armadillo like helical domain containing 4 [Source:HGNC Symbol;Acc:HGNC:19846]	57999735	58298139	ARMH4
6	151452095	151452445	EH38E3741259	ENSG00000146476	acidic residue methyltransferase 1 [Source:HGNC Symbol;Acc:HGNC:17872]	151452258	151470101	ARMT1
1	150876543	150876893	EH38E2837121	ENSG00000143437	aryl hydrocarbon receptor nuclear translocator [Source:HGNC Symbol;Acc:HGNC:700]	150809713	150876708	ARNT
7	99325272	99325512	EH38E3788151	ENSG00000241685	actin related protein 2/3 complex subunit 1A [Source:HGNC Symbol;Acc:HGNC:703]	99325898	99366262	ARPC1A
7	99325693	99326040	EH38E3788152	ENSG00000241685	actin related protein 2/3 complex subunit 1A [Source:HGNC Symbol;Acc:HGNC:703]	99325898	99366262	ARPC1A
2	218216920	218217268	EH38E3400400	ENSG00000163466	actin related protein 2/3 complex subunit 2 [Source:HGNC Symbol;Acc:HGNC:705]	218217141	218254356	ARPC2
2	218217311	218217497	EH38E3400401	ENSG00000163466	actin related protein 2/3 complex subunit 2 [Source:HGNC Symbol;Acc:HGNC:705]	218217141	218254356	ARPC2
12	110450220	110450570	EH38E3040671	ENSG00000111229	actin related protein 2/3 complex subunit 3 [Source:HGNC Symbol;Acc:HGNC:706]	110434823	110450422	ARPC3
3	9792397	9792671	EH38E3494516	ENSG00000241553	actin related protein 2/3 complex subunit 4 [Source:HGNC Symbol;Acc:HGNC:707]	9792495	9807101	ARPC4
3	9792698	9793044	EH38E3494517	ENSG00000241553	actin related protein 2/3 complex subunit 4 [Source:HGNC Symbol;Acc:HGNC:707]	9792495	9807101	ARPC4
3	9792397	9792671	EH38E3494516	ENSG00000250151	ARPC4-TTLL3 readthrough [Source:HGNC Symbol;Acc:HGNC:38830]	9793082	9835401	ARPC4-TTLL3
3	9792698	9793044	EH38E3494517	ENSG00000250151	ARPC4-TTLL3 readthrough [Source:HGNC Symbol;Acc:HGNC:38830]	9793082	9835401	ARPC4-TTLL3
1	183635381	183635618	EH38E2852731	ENSG00000162704	actin related protein 2/3 complex subunit 5 [Source:HGNC Symbol;Acc:HGNC:708]	183620846	183635783	ARPC5
1	183635737	183636087	EH38E1404093	ENSG00000162704	actin related protein 2/3 complex subunit 5 [Source:HGNC Symbol;Acc:HGNC:708]	183620846	183635783	ARPC5
1	183636141	183636353	EH38E2852732	ENSG00000162704	actin related protein 2/3 complex subunit 5 [Source:HGNC Symbol;Acc:HGNC:708]	183620846	183635783	ARPC5
9	124861851	124862201	EH38E3908223	ENSG00000136950	actin related protein 2/3 complex subunit 5 like [Source:HGNC Symbol;Acc:HGNC:23366]	124862130	124877733	ARPC5L
9	124868944	124869292	EH38E3908232	ENSG00000136950	actin related protein 2/3 complex subunit 5 like [Source:HGNC Symbol;Acc:HGNC:23366]	124862130	124877733	ARPC5L
15	89894502	89894697	EH38E3153985	ENSG00000242498	actin related protein 2/3 complex inhibitor [Source:HGNC Symbol;Acc:HGNC:28782]	89895006	89912952	ARPIN
15	89912750	89913096	EH38E3154001	ENSG00000242498	actin related protein 2/3 complex inhibitor [Source:HGNC Symbol;Acc:HGNC:28782]	89895006	89912952	ARPIN
15	89893821	89894170	EH38E3153983	ENSG00000250021	ARPIN-AP3S2 readthrough [Source:HGNC Symbol;Acc:HGNC:38824]	89834308	89912882	ARPIN-AP3S2
15	89894502	89894697	EH38E3153985	ENSG00000250021	ARPIN-AP3S2 readthrough [Source:HGNC Symbol;Acc:HGNC:38824]	89834308	89912882	ARPIN-AP3S2
15	89912750	89913096	EH38E3154001	ENSG00000250021	ARPIN-AP3S2 readthrough [Source:HGNC Symbol;Acc:HGNC:38824]	89834308	89912882	ARPIN-AP3S2
11	75351650	75351998	EH38E2972896	ENSG00000137486	arrestin beta 1 [Source:HGNC Symbol;Acc:HGNC:711]	75260122	75351705	ARRB1
17	4710351	4710700	EH38E3205256	ENSG00000141480	arrestin beta 2 [Source:HGNC Symbol;Acc:HGNC:712]	4710596	4721499	ARRB2
9	137618579	137618737	EH38E3921686	ENSG00000203993	ARRDC1 antisense RNA 1 [Source:HGNC Symbol;Acc:HGNC:23395]	137615326	137618906	ARRDC1-AS1
9	137618764	137619108	EH38E3921687	ENSG00000203993	ARRDC1 antisense RNA 1 [Source:HGNC Symbol;Acc:HGNC:23395]	137615326	137618906	ARRDC1-AS1
19	18000909	18001253	EH38E3295566	ENSG00000105643	arrestin domain containing 2 [Source:HGNC Symbol;Acc:HGNC:25225]	18001132	18014102	ARRDC2
19	18007946	18008292	EH38E3295580	ENSG00000105643	arrestin domain containing 2 [Source:HGNC Symbol;Acc:HGNC:25225]	18001132	18014102	ARRDC2
5	91380103	91380453	EH38E3648775	ENSG00000113369	arrestin domain containing 3 [Source:HGNC Symbol;Acc:HGNC:29263]	91368631	91383317	ARRDC3
5	91380523	91380694	EH38E2390681	ENSG00000113369	arrestin domain containing 3 [Source:HGNC Symbol;Acc:HGNC:29263]	91368631	91383317	ARRDC3
5	91383250	91383600	EH38E2390690	ENSG00000113369	arrestin domain containing 3 [Source:HGNC Symbol;Acc:HGNC:29263]	91368631	91383317	ARRDC3
5	91380103	91380453	EH38E3648775	ENSG00000281357	ARRDC3 antisense RNA 1 [Source:HGNC Symbol;Acc:HGNC:44145]	91380349	91616105	ARRDC3-AS1
5	91380523	91380694	EH38E2390681	ENSG00000281357	ARRDC3 antisense RNA 1 [Source:HGNC Symbol;Acc:HGNC:44145]	91380349	91616105	ARRDC3-AS1
5	91383250	91383600	EH38E2390690	ENSG00000281357	ARRDC3 antisense RNA 1 [Source:HGNC Symbol;Acc:HGNC:44145]	91380349	91616105	ARRDC3-AS1
22	50628035	50628385	EH38E3491567	ENSG00000100299	arylsulfatase A [Source:HGNC Symbol;Acc:HGNC:713]	50622754	50628173	ARSA
17	68291111	68291265	EH38E3239418	ENSG00000141337	arylsulfatase G [Source:HGNC Symbol;Acc:HGNC:24102]	68259182	68422731	ARSG
17	68291303	68291626	EH38E3239419	ENSG00000141337	arylsulfatase G [Source:HGNC Symbol;Acc:HGNC:24102]	68259182	68422731	ARSG
4	113979550	113979899	EH38E3600913	ENSG00000180801	arylsulfatase family member J [Source:HGNC Symbol;Acc:HGNC:26286]	113900284	113979727	ARSJ
5	95554687	95554895	EH38E3649759	ENSG00000164291	arylsulfatase family member K [Source:HGNC Symbol;Acc:HGNC:25239]	95555101	95605102	ARSK
5	95554896	95555245	EH38E3649760	ENSG00000164291	arylsulfatase family member K [Source:HGNC Symbol;Acc:HGNC:25239]	95555101	95605102	ARSK
5	95555278	95555446	EH38E2392366	ENSG00000164291	arylsulfatase family member K [Source:HGNC Symbol;Acc:HGNC:25239]	95555101	95605102	ARSK
1	230978772	230979122	EH38E2873147	ENSG00000173409	ARV1 homolog, fatty acid homeostasis modulator [Source:HGNC Symbol;Acc:HGNC:29561]	230978981	231000733	ARV1
10	50739721	50740061	EH38E2900513	ENSG00000204147	N-acylsphingosine amidohydrolase 2B [Source:HGNC Symbol;Acc:HGNC:23456]	50739318	50816495	ASAH2B
8	130358491	130358769	EH38E3860677	ENSG00000153317	ArfGAP with SH3 domain, ankyrin repeat and PH domain 1 [Source:HGNC Symbol;Acc:HGNC:2720]	130052104	130443674	ASAP1
8	130358774	130358938	EH38E3860678	ENSG00000153317	ArfGAP with SH3 domain, ankyrin repeat and PH domain 1 [Source:HGNC Symbol;Acc:HGNC:2720]	130052104	130443674	ASAP1
8	130443606	130443950	EH38E3860730	ENSG00000153317	ArfGAP with SH3 domain, ankyrin repeat and PH domain 1 [Source:HGNC Symbol;Acc:HGNC:2720]	130052104	130443674	ASAP1
2	9206531	9206877	EH38E3323521	ENSG00000151693	ArfGAP with SH3 domain, ankyrin repeat and PH domain 2 [Source:HGNC Symbol;Acc:HGNC:2721]	9206765	9405683	ASAP2
1	23484146	23484495	EH38E2794441	ENSG00000088280	ArfGAP with SH3 domain, ankyrin repeat and PH domain 3 [Source:HGNC Symbol;Acc:HGNC:14987]	23428563	23484568	ASAP3
1	23484597	23484877	EH38E2794442	ENSG00000088280	ArfGAP with SH3 domain, ankyrin repeat and PH domain 3 [Source:HGNC Symbol;Acc:HGNC:14987]	23428563	23484568	ASAP3
2	238426768	238427117	EH38E3411189	ENSG00000065802	ankyrin repeat and SOCS box containing 1 [Source:HGNC Symbol;Acc:HGNC:16011]	238426742	238452250	ASB1
17	44170488	44170820	EH38E3225458	ENSG00000161664	ankyrin repeat and SOCS box containing 16 [Source:HGNC Symbol;Acc:HGNC:19768]	44170447	44179084	ASB16
17	44186629	44186979	EH38E1864975	ENSG00000267080	ASB16 antisense RNA 1 [Source:HGNC Symbol;Acc:HGNC:25442]	44175968	44186723	ASB16-AS1
17	44187101	44187270	EH38E3225478	ENSG00000267080	ASB16 antisense RNA 1 [Source:HGNC Symbol;Acc:HGNC:25442]	44175968	44186723	ASB16-AS1
17	44187317	44187482	EH38E3225479	ENSG00000267080	ASB16 antisense RNA 1 [Source:HGNC Symbol;Acc:HGNC:25442]	44175968	44186723	ASB16-AS1
2	53786781	53787131	EH38E1998184	ENSG00000115239	ankyrin repeat and SOCS box containing 3 [Source:HGNC Symbol;Acc:HGNC:16013]	53532672	53860160	ASB3
2	53787155	53787364	EH38E3344134	ENSG00000115239	ankyrin repeat and SOCS box containing 3 [Source:HGNC Symbol;Acc:HGNC:16013]	53532672	53860160	ASB3
9	129641941	129642110	EH38E3912312	ENSG00000148331	ankyrin repeat and SOCS box containing 6 [Source:HGNC Symbol;Acc:HGNC:17181]	129634604	129642169	ASB6
9	129642148	129642495	EH38E2730726	ENSG00000148331	ankyrin repeat and SOCS box containing 6 [Source:HGNC Symbol;Acc:HGNC:17181]	129634604	129642169	ASB6
15	100602177	100602527	EH38E3158950	ENSG00000183475	ankyrin repeat and SOCS box containing 7 [Source:HGNC Symbol;Acc:HGNC:17182]	100602589	100651701	ASB7
15	100602634	100602984	EH38E3158951	ENSG00000183475	ankyrin repeat and SOCS box containing 7 [Source:HGNC Symbol;Acc:HGNC:17182]	100602589	100651701	ASB7
12	48157412	48157760	EH38E3014761	ENSG00000177981	ankyrin repeat and SOCS box containing 8 [Source:HGNC Symbol;Acc:HGNC:17183]	48147789	48181213	ASB8
10	72215937	72216087	EH38E1477538	ENSG00000138303	activating signal cointegrator 1 complex subunit 1 [Source:HGNC Symbol;Acc:HGNC:24268]	72096032	72217134	ASCC1
10	72216140	72216483	EH38E1477539	ENSG00000138303	activating signal cointegrator 1 complex subunit 1 [Source:HGNC Symbol;Acc:HGNC:24268]	72096032	72217134	ASCC1
6	100881056	100881208	EH38E3723020	ENSG00000112249	activating signal cointegrator 1 complex subunit 3 [Source:HGNC Symbol;Acc:HGNC:18697]	100508194	100881372	ASCC3
6	100881225	100881574	EH38E3723021	ENSG00000112249	activating signal cointegrator 1 complex subunit 3 [Source:HGNC Symbol;Acc:HGNC:18697]	100508194	100881372	ASCC3
2	189661197	189661547	EH38E3390294	ENSG00000286053	ASNSD1 upstream open reading frame [Source:HGNC Symbol;Acc:HGNC:53619]	189661452	189666437	ASDURF
6	118893844	118894191	EH38E3729187	ENSG00000111875	anti-silencing function 1A histone chaperone [Source:HGNC Symbol;Acc:HGNC:20995]	118894152	118909171	ASF1A
19	14136285	14136617	EH38E3292478	ENSG00000105011	anti-silencing function 1B histone chaperone [Source:HGNC Symbol;Acc:HGNC:20996]	14119512	14136613	ASF1B
19	14137070	14137225	EH38E3292480	ENSG00000105011	anti-silencing function 1B histone chaperone [Source:HGNC Symbol;Acc:HGNC:20996]	14119512	14136613	ASF1B
19	14137241	14137400	EH38E3292481	ENSG00000105011	anti-silencing function 1B histone chaperone [Source:HGNC Symbol;Acc:HGNC:20996]	14119512	14136613	ASF1B
8	38105372	38105674	EH38E3829037	ENSG00000129691	ASH2 like, histone lysine methyltransferase complex subunit [Source:HGNC Symbol;Acc:HGNC:744]	38105493	38144076	ASH2L
8	38105678	38105962	EH38E3829038	ENSG00000129691	ASH2 like, histone lysine methyltransferase complex subunit [Source:HGNC Symbol;Acc:HGNC:744]	38105493	38144076	ASH2L
12	50085000	50085347	EH38E1610698	ENSG00000110881	acid sensing ion channel subunit 1 [Source:HGNC Symbol;Acc:HGNC:100]	50057548	50083611	ASIC1
2	219498198	219498405	EH38E3401509	ENSG00000227432	ASIC4 antisense RNA 1 [Source:HGNC Symbol;Acc:HGNC:40960]	219482073	219516877	ASIC4-AS1
2	219498817	219499160	EH38E3401510	ENSG00000227432	ASIC4 antisense RNA 1 [Source:HGNC Symbol;Acc:HGNC:40960]	219482073	219516877	ASIC4-AS1
2	189661197	189661547	EH38E3390294	ENSG00000138381	asparagine synthetase domain containing 1 [Source:HGNC Symbol;Acc:HGNC:24910]	189661385	189670831	ASNSD1
19	50511204	50511554	EH38E3314369	ENSG00000204653	aspartate dehydrogenase domain containing [Source:HGNC Symbol;Acc:HGNC:33856]	50511600	50514690	ASPDH
8	61714546	61714885	EH38E2635317	ENSG00000198363	aspartate beta-hydroxylase [Source:HGNC Symbol;Acc:HGNC:757]	61500556	61714640	ASPH
17	81977408	81977752	EH38E3251206	ENSG00000169696	ASPSCR1 tether for SLC2A4, UBX domain containing [Source:HGNC Symbol;Acc:HGNC:13825]	81976807	82017406	ASPSCR1
9	130444690	130445032	EH38E3913164	ENSG00000130707	argininosuccinate synthase 1 [Source:HGNC Symbol;Acc:HGNC:758]	130444961	130501274	ASS1
9	130445040	130445211	EH38E3913165	ENSG00000130707	argininosuccinate synthase 1 [Source:HGNC Symbol;Acc:HGNC:758]	130444961	130501274	ASS1
3	131026527	131026680	EH38E2238274	ENSG00000034533	asteroid homolog 1 [Source:HGNC Symbol;Acc:HGNC:25021]	131013875	131027649	ASTE1
3	131026682	131027032	EH38E3539940	ENSG00000034533	asteroid homolog 1 [Source:HGNC Symbol;Acc:HGNC:25021]	131013875	131027649	ASTE1
20	32358384	32358539	EH38E3427386	ENSG00000171456	ASXL transcriptional regulator 1 [Source:HGNC Symbol;Acc:HGNC:18318]	32358330	32439319	ASXL1
20	32358920	32359270	EH38E3427387	ENSG00000171456	ASXL transcriptional regulator 1 [Source:HGNC Symbol;Acc:HGNC:18318]	32358330	32439319	ASXL1
20	32359325	32359531	EH38E3427388	ENSG00000171456	ASXL transcriptional regulator 1 [Source:HGNC Symbol;Acc:HGNC:18318]	32358330	32439319	ASXL1
2	25878457	25878759	EH38E1981579	ENSG00000143970	ASXL transcriptional regulator 2 [Source:HGNC Symbol;Acc:HGNC:23805]	25733753	25878487	ASXL2
8	123416359	123416709	EH38E3855717	ENSG00000156802	ATPase family AAA domain containing 2 [Source:HGNC Symbol;Acc:HGNC:30123]	123319850	123416350	ATAD2
8	123416882	123417032	EH38E3855718	ENSG00000156802	ATPase family AAA domain containing 2 [Source:HGNC Symbol;Acc:HGNC:30123]	123319850	123416350	ATAD2
8	123396120	123396393	EH38E3855705	ENSG00000156802	ATPase family AAA domain containing 2 [Source:HGNC Symbol;Acc:HGNC:30123]	123319850	123416350	ATAD2
8	123396440	123396787	EH38E3855706	ENSG00000156802	ATPase family AAA domain containing 2 [Source:HGNC Symbol;Acc:HGNC:30123]	123319850	123416350	ATAD2
2	23926991	23927341	EH38E1980253	ENSG00000119778	ATPase family AAA domain containing 2B [Source:HGNC Symbol;Acc:HGNC:29230]	23748664	23927123	ATAD2B
2	23927396	23927610	EH38E1980254	ENSG00000119778	ATPase family AAA domain containing 2B [Source:HGNC Symbol;Acc:HGNC:29230]	23748664	23927123	ATAD2B
1	1511887	1512233	EH38E2777613	ENSG00000197785	ATPase family AAA domain containing 3A [Source:HGNC Symbol;Acc:HGNC:25567]	1512162	1534685	ATAD3A
10	121927871	121928221	EH38E2929717	ENSG00000107669	arginyltransferase 1 [Source:HGNC Symbol;Acc:HGNC:782]	121709393	121928801	ATE1
10	121928281	121928529	EH38E2929718	ENSG00000107669	arginyltransferase 1 [Source:HGNC Symbol;Acc:HGNC:782]	121709393	121928801	ATE1
10	121927871	121928221	EH38E2929717	ENSG00000226864	ATE1 opposite strand, pseudogene [Source:HGNC Symbol;Acc:HGNC:49496]	121928056	121952139	ATE1OSP
10	121928281	121928529	EH38E2929718	ENSG00000226864	ATE1 opposite strand, pseudogene [Source:HGNC Symbol;Acc:HGNC:49496]	121928056	121952139	ATE1OSP
12	50763790	50764136	EH38E1611229	ENSG00000123268	activating transcription factor 1 [Source:HGNC Symbol;Acc:HGNC:783]	50763710	50821162	ATF1
12	50764136	50764349	EH38E3016532	ENSG00000123268	activating transcription factor 1 [Source:HGNC Symbol;Acc:HGNC:783]	50763710	50821162	ATF1
2	175167639	175167818	EH38E3386069	ENSG00000115966	activating transcription factor 2 [Source:HGNC Symbol;Acc:HGNC:784]	175072250	175168382	ATF2
2	175167839	175168030	EH38E3386070	ENSG00000115966	activating transcription factor 2 [Source:HGNC Symbol;Acc:HGNC:784]	175072250	175168382	ATF2
2	175168175	175168525	EH38E3386071	ENSG00000115966	activating transcription factor 2 [Source:HGNC Symbol;Acc:HGNC:784]	175072250	175168382	ATF2
1	212608441	212608791	EH38E1420376	ENSG00000162772	activating transcription factor 3 [Source:HGNC Symbol;Acc:HGNC:785]	212565334	212620777	ATF3
22	39519590	39519804	EH38E3482170	ENSG00000128272	activating transcription factor 4 [Source:HGNC Symbol;Acc:HGNC:786]	39519695	39522683	ATF4
22	39520418	39520591	EH38E3482173	ENSG00000128272	activating transcription factor 4 [Source:HGNC Symbol;Acc:HGNC:786]	39519695	39522683	ATF4
22	39520672	39520884	EH38E3482174	ENSG00000128272	activating transcription factor 4 [Source:HGNC Symbol;Acc:HGNC:786]	39519695	39522683	ATF4
19	49928608	49928957	EH38E3313922	ENSG00000169136	activating transcription factor 5 [Source:HGNC Symbol;Acc:HGNC:790]	49928702	49933935	ATF5
19	49929060	49929311	EH38E3313923	ENSG00000169136	activating transcription factor 5 [Source:HGNC Symbol;Acc:HGNC:790]	49928702	49933935	ATF5
19	49929426	49929710	EH38E3313924	ENSG00000169136	activating transcription factor 5 [Source:HGNC Symbol;Acc:HGNC:790]	49928702	49933935	ATF5
1	161766053	161766400	EH38E2843974	ENSG00000118217	activating transcription factor 6 [Source:HGNC Symbol;Acc:HGNC:791]	161766298	161977574	ATF6
1	161766439	161766640	EH38E2843975	ENSG00000118217	activating transcription factor 6 [Source:HGNC Symbol;Acc:HGNC:791]	161766298	161977574	ATF6
1	161749566	161749916	EH38E2843967	ENSG00000226889	ATF6 divergent transcript [Source:HGNC Symbol;Acc:HGNC:55826]	161749452	161766227	ATF6-DT
1	161766053	161766400	EH38E2843974	ENSG00000226889	ATF6 divergent transcript [Source:HGNC Symbol;Acc:HGNC:55826]	161749452	161766227	ATF6-DT
1	161766439	161766640	EH38E2843975	ENSG00000226889	ATF6 divergent transcript [Source:HGNC Symbol;Acc:HGNC:55826]	161749452	161766227	ATF6-DT
12	53625929	53626262	EH38E3018871	ENSG00000170653	activating transcription factor 7 [Source:HGNC Symbol;Acc:HGNC:792]	53507856	53626410	ATF7
12	53626263	53626560	EH38E3018872	ENSG00000170653	activating transcription factor 7 [Source:HGNC Symbol;Acc:HGNC:792]	53507856	53626410	ATF7
12	14365391	14365741	EH38E3004799	ENSG00000171681	activating transcription factor 7 interacting protein [Source:HGNC Symbol;Acc:HGNC:20092]	14365676	14502931	ATF7IP
16	10385851	10386192	EH38E3167537	ENSG00000166669	activating transcription factor 7 interacting protein 2 [Source:HGNC Symbol;Acc:HGNC:20397]	10326434	10483638	ATF7IP2
12	53625929	53626262	EH38E3018871	ENSG00000267281	ATF7-NPFF readthrough [Source:HGNC Symbol;Acc:HGNC:55073]	53506691	53625979	ATF7-NPFF
12	53626263	53626560	EH38E3018872	ENSG00000267281	ATF7-NPFF readthrough [Source:HGNC Symbol;Acc:HGNC:55073]	53506691	53625979	ATF7-NPFF
5	81971806	81972156	EH38E2386991	ENSG00000152348	autophagy related 10 [Source:HGNC Symbol;Acc:HGNC:20315]	81972023	82276857	ATG10
5	81972173	81972478	EH38E3646429	ENSG00000152348	autophagy related 10 [Source:HGNC Symbol;Acc:HGNC:20315]	81972023	82276857	ATG10
12	52069813	52070032	EH38E3017386	ENSG00000123395	autophagy related 101 [Source:HGNC Symbol;Acc:HGNC:25679]	52069246	52077495	ATG101
12	52070052	52070253	EH38E3017387	ENSG00000123395	autophagy related 101 [Source:HGNC Symbol;Acc:HGNC:25679]	52069246	52077495	ATG101
5	115841299	115841456	EH38E3655246	ENSG00000145782	autophagy related 12 [Source:HGNC Symbol;Acc:HGNC:588]	115828200	115841837	ATG12
5	115841488	115841750	EH38E3655247	ENSG00000145782	autophagy related 12 [Source:HGNC Symbol;Acc:HGNC:588]	115828200	115841837	ATG12
5	115841756	115842105	EH38E3655248	ENSG00000145782	autophagy related 12 [Source:HGNC Symbol;Acc:HGNC:588]	115828200	115841837	ATG12
14	55411724	55412072	EH38E3096203	ENSG00000126775	autophagy related 14 [Source:HGNC Symbol;Acc:HGNC:19962]	55366391	55411830	ATG14
11	72813788	72813976	EH38E2971311	ENSG00000168010	autophagy related 16 like 2 [Source:HGNC Symbol;Acc:HGNC:25464]	72814406	72843674	ATG16L2
11	72814089	72814438	EH38E2971312	ENSG00000168010	autophagy related 16 like 2 [Source:HGNC Symbol;Acc:HGNC:25464]	72814406	72843674	ATG16L2
11	64917214	64917564	EH38E2963757	ENSG00000110046	autophagy related 2A [Source:HGNC Symbol;Acc:HGNC:29028]	64894546	64917209	ATG2A
14	96363214	96363563	EH38E3114147	ENSG00000066739	autophagy related 2B [Source:HGNC Symbol;Acc:HGNC:20187]	96279195	96363341	ATG2B
14	96363603	96363832	EH38E3114148	ENSG00000066739	autophagy related 2B [Source:HGNC Symbol;Acc:HGNC:20187]	96279195	96363341	ATG2B
3	112561826	112562157	EH38E3531471	ENSG00000144848	autophagy related 3 [Source:HGNC Symbol;Acc:HGNC:20962]	112532510	112562046	ATG3
2	241636980	241637330	EH38E3414334	ENSG00000168397	autophagy related 4B cysteine peptidase [Source:HGNC Symbol;Acc:HGNC:20790]	241637213	241673857	ATG4B
2	241637481	241637703	EH38E3414335	ENSG00000168397	autophagy related 4B cysteine peptidase [Source:HGNC Symbol;Acc:HGNC:20790]	241637213	241673857	ATG4B
2	241637736	241637902	EH38E3414336	ENSG00000168397	autophagy related 4B cysteine peptidase [Source:HGNC Symbol;Acc:HGNC:20790]	241637213	241673857	ATG4B
19	10543541	10543891	EH38E1938393	ENSG00000130734	autophagy related 4D cysteine peptidase [Source:HGNC Symbol;Acc:HGNC:20789]	10543895	10553418	ATG4D
6	106325380	106325555	EH38E3724309	ENSG00000057663	autophagy related 5 [Source:HGNC Symbol;Acc:HGNC:589]	106045423	106325791	ATG5
6	106325625	106325975	EH38E3724310	ENSG00000057663	autophagy related 5 [Source:HGNC Symbol;Acc:HGNC:589]	106045423	106325791	ATG5
6	106087536	106087884	EH38E3724146	ENSG00000057663	autophagy related 5 [Source:HGNC Symbol;Acc:HGNC:589]	106045423	106325791	ATG5
2	219218843	219219192	EH38E3401196	ENSG00000198925	autophagy related 9A [Source:HGNC Symbol;Acc:HGNC:22408]	219219380	219229717	ATG9A
2	219229979	219230168	EH38E3401211	ENSG00000198925	autophagy related 9A [Source:HGNC Symbol;Acc:HGNC:22408]	219219380	219229717	ATG9A
14	50532473	50532823	EH38E3094068	ENSG00000198513	atlastin GTPase 1 [Source:HGNC Symbol;Acc:HGNC:11231]	50532509	50634017	ATL1
14	50532903	50533075	EH38E3094069	ENSG00000198513	atlastin GTPase 1 [Source:HGNC Symbol;Acc:HGNC:11231]	50532509	50634017	ATL1
14	50560100	50560403	EH38E3094077	ENSG00000198513	atlastin GTPase 1 [Source:HGNC Symbol;Acc:HGNC:11231]	50532509	50634017	ATL1
2	38376230	38376519	EH38E3337526	ENSG00000119787	atlastin GTPase 2 [Source:HGNC Symbol;Acc:HGNC:24047]	38293954	38377285	ATL2
2	38377199	38377538	EH38E1989075	ENSG00000119787	atlastin GTPase 2 [Source:HGNC Symbol;Acc:HGNC:24047]	38293954	38377285	ATL2
11	63671123	63671334	EH38E2962256	ENSG00000184743	atlastin GTPase 3 [Source:HGNC Symbol;Acc:HGNC:24526]	63624087	63671921	ATL3
11	108222683	108223033	EH38E1567619	ENSG00000149311	ATM serine/threonine kinase [Source:HGNC Symbol;Acc:HGNC:795]	108223044	108369102	ATM
11	108223231	108223400	EH38E2982973	ENSG00000149311	ATM serine/threonine kinase [Source:HGNC Symbol;Acc:HGNC:795]	108223044	108369102	ATM
11	108223440	108223600	EH38E2982974	ENSG00000149311	ATM serine/threonine kinase [Source:HGNC Symbol;Acc:HGNC:795]	108223044	108369102	ATM
12	6927897	6928080	EH38E3001423	ENSG00000111676	atrophin 1 [Source:HGNC Symbol;Acc:HGNC:3033]	6924463	6942321	ATN1
12	6943696	6943911	EH38E1590470	ENSG00000111676	atrophin 1 [Source:HGNC Symbol;Acc:HGNC:3033]	6924463	6942321	ATN1
2	85753905	85754170	EH38E3355882	ENSG00000168874	atonal bHLH transcription factor 8 [Source:HGNC Symbol;Acc:HGNC:24126]	85751344	85791383	ATOH8
9	35115619	35115969	EH38E3881206	ENSG00000005238	atos homolog B [Source:HGNC Symbol;Acc:HGNC:25666]	35104112	35116341	ATOSB
9	35115993	35116339	EH38E2691600	ENSG00000005238	atos homolog B [Source:HGNC Symbol;Acc:HGNC:25666]	35104112	35116341	ATOSB
9	35116395	35116562	EH38E3881207	ENSG00000005238	atos homolog B [Source:HGNC Symbol;Acc:HGNC:25666]	35104112	35116341	ATOSB
9	35111215	35111499	EH38E3881198	ENSG00000005238	atos homolog B [Source:HGNC Symbol;Acc:HGNC:25666]	35104112	35116341	ATOSB
9	35111519	35111869	EH38E3881199	ENSG00000005238	atos homolog B [Source:HGNC Symbol;Acc:HGNC:25666]	35104112	35116341	ATOSB
5	151758497	151758847	EH38E3671554	ENSG00000177556	antioxidant 1 copper chaperone [Source:HGNC Symbol;Acc:HGNC:798]	151742316	151772532	ATOX1
5	151771478	151771667	EH38E3671562	ENSG00000177556	antioxidant 1 copper chaperone [Source:HGNC Symbol;Acc:HGNC:798]	151742316	151772532	ATOX1
5	151771669	151771937	EH38E3671563	ENSG00000177556	antioxidant 1 copper chaperone [Source:HGNC Symbol;Acc:HGNC:798]	151742316	151772532	ATOX1
5	151772059	151772335	EH38E3671564	ENSG00000177556	antioxidant 1 copper chaperone [Source:HGNC Symbol;Acc:HGNC:798]	151742316	151772532	ATOX1
5	151758497	151758847	EH38E3671554	ENSG00000253921	ATOX1 antisense RNA 1 [Source:HGNC Symbol;Acc:HGNC:55528]	151753992	151767247	ATOX1-AS1
15	25863239	25863587	EH38E3123815	ENSG00000206190	ATPase phospholipid transporting 10A (putative) [Source:HGNC Symbol;Acc:HGNC:13542]	25677273	25865184	ATP10A
15	25863678	25863850	EH38E3123816	ENSG00000206190	ATPase phospholipid transporting 10A (putative) [Source:HGNC Symbol;Acc:HGNC:13542]	25677273	25865184	ATP10A
4	47485089	47485437	EH38E3583290	ENSG00000145246	ATPase phospholipid transporting 10D (putative) [Source:HGNC Symbol;Acc:HGNC:13549]	47485275	47593486	ATP10D
13	112689483	112689782	EH38E3083060	ENSG00000068650	ATPase phospholipid transporting 11A [Source:HGNC Symbol;Acc:HGNC:13552]	112690038	112887168	ATP11A
13	112690325	112690595	EH38E3083062	ENSG00000068650	ATPase phospholipid transporting 11A [Source:HGNC Symbol;Acc:HGNC:13552]	112690038	112887168	ATP11A
3	182793267	182793561	EH38E3557043	ENSG00000058063	ATPase phospholipid transporting 11B (putative) [Source:HGNC Symbol;Acc:HGNC:13553]	182793503	182921629	ATP11B
3	182793267	182793561	EH38E3557043	ENSG00000240063	ATP11B divergent transcript [Source:HGNC Symbol;Acc:HGNC:55642]	182783236	182793394	ATP11B-DT
19	19663523	19663676	EH38E3297557	ENSG00000105726	ATPase 13A1 [Source:HGNC Symbol;Acc:HGNC:24215]	19645198	19663676	ATP13A1
3	194486809	194487158	EH38E3562788	ENSG00000133657	ATPase 13A3 [Source:HGNC Symbol;Acc:HGNC:24113]	194402672	194498364	ATP13A3
3	194487356	194487703	EH38E3562789	ENSG00000133657	ATPase 13A3 [Source:HGNC Symbol;Acc:HGNC:24113]	194402672	194498364	ATP13A3
3	194487731	194488036	EH38E3562790	ENSG00000133657	ATPase 13A3 [Source:HGNC Symbol;Acc:HGNC:24113]	194402672	194498364	ATP13A3
3	194486809	194487158	EH38E3562788	ENSG00000233058	ATP13A3 divergent transcript [Source:HGNC Symbol;Acc:HGNC:48570]	194487140	194521156	ATP13A3-DT
3	194487356	194487703	EH38E3562789	ENSG00000233058	ATP13A3 divergent transcript [Source:HGNC Symbol;Acc:HGNC:48570]	194487140	194521156	ATP13A3-DT
3	194487731	194488036	EH38E3562790	ENSG00000233058	ATP13A3 divergent transcript [Source:HGNC Symbol;Acc:HGNC:48570]	194487140	194521156	ATP13A3-DT
1	116372986	116373336	EH38E2833257	ENSG00000163399	ATPase Na+/K+ transporting subunit alpha 1 [Source:HGNC Symbol;Acc:HGNC:799]	116372668	116410261	ATP1A1
1	116373809	116374096	EH38E2833259	ENSG00000163399	ATPase Na+/K+ transporting subunit alpha 1 [Source:HGNC Symbol;Acc:HGNC:799]	116372668	116410261	ATP1A1
1	169105524	169105740	EH38E2846961	ENSG00000143153	ATPase Na+/K+ transporting subunit beta 1 [Source:HGNC Symbol;Acc:HGNC:804]	169105697	169310992	ATP1B1
1	169106500	169106793	EH38E2846962	ENSG00000143153	ATPase Na+/K+ transporting subunit beta 1 [Source:HGNC Symbol;Acc:HGNC:804]	169105697	169310992	ATP1B1
3	141876393	141876743	EH38E3544155	ENSG00000069849	ATPase Na+/K+ transporting subunit beta 3 [Source:HGNC Symbol;Acc:HGNC:806]	141876124	141926549	ATP1B3
3	141876873	141877105	EH38E3544156	ENSG00000069849	ATPase Na+/K+ transporting subunit beta 3 [Source:HGNC Symbol;Acc:HGNC:806]	141876124	141926549	ATP1B3
12	110280752	110280954	EH38E1643729	ENSG00000174437	ATPase sarcoplasmic/endoplasmic reticulum Ca2+ transporting 2 [Source:HGNC Symbol;Acc:HGNC:812]	110280756	110351093	ATP2A2
12	110280966	110281316	EH38E3040557	ENSG00000174437	ATPase sarcoplasmic/endoplasmic reticulum Ca2+ transporting 2 [Source:HGNC Symbol;Acc:HGNC:812]	110280756	110351093	ATP2A2
12	89708811	89709161	EH38E1631082	ENSG00000070961	ATPase plasma membrane Ca2+ transporting 1 [Source:HGNC Symbol;Acc:HGNC:814]	89588049	89709366	ATP2B1
12	89708811	89709161	EH38E1631082	ENSG00000271614	ATP2B1 antisense RNA 1 [Source:HGNC Symbol;Acc:HGNC:27883]	89708959	89712590	ATP2B1-AS1
1	203626493	203626831	EH38E2859619	ENSG00000058668	ATPase plasma membrane Ca2+ transporting 4 [Source:HGNC Symbol;Acc:HGNC:817]	203626832	203744081	ATP2B4
3	130893880	130894230	EH38E2238187	ENSG00000017260	ATPase secretory pathway Ca2+ transporting 1 [Source:HGNC Symbol;Acc:HGNC:13211]	130850595	131016712	ATP2C1
3	130894364	130894526	EH38E3539900	ENSG00000017260	ATPase secretory pathway Ca2+ transporting 1 [Source:HGNC Symbol;Acc:HGNC:13211]	130850595	131016712	ATP2C1
3	130894659	130894887	EH38E3539901	ENSG00000017260	ATPase secretory pathway Ca2+ transporting 1 [Source:HGNC Symbol;Acc:HGNC:13211]	130850595	131016712	ATP2C1
18	46098187	46098507	EH38E3266518	ENSG00000152234	ATP synthase F1 subunit alpha [Source:HGNC Symbol;Acc:HGNC:823]	46080248	46104334	ATP5F1A
18	46104149	46104499	EH38E1913654	ENSG00000152234	ATP synthase F1 subunit alpha [Source:HGNC Symbol;Acc:HGNC:823]	46080248	46104334	ATP5F1A
12	56645733	56645900	EH38E1615896	ENSG00000110955	ATP synthase F1 subunit beta [Source:HGNC Symbol;Acc:HGNC:830]	56638175	56645984	ATP5F1B
12	56645943	56646293	EH38E3020643	ENSG00000110955	ATP synthase F1 subunit beta [Source:HGNC Symbol;Acc:HGNC:830]	56638175	56645984	ATP5F1B
19	1241559	1241873	EH38E3280588	ENSG00000099624	ATP synthase F1 subunit delta [Source:HGNC Symbol;Acc:HGNC:837]	1241746	1244825	ATP5F1D
20	59032046	59032264	EH38E3444885	ENSG00000124172	ATP synthase F1 subunit epsilon [Source:HGNC Symbol;Acc:HGNC:838]	59025475	59032345	ATP5F1E
20	59032303	59032651	EH38E2125936	ENSG00000124172	ATP synthase F1 subunit epsilon [Source:HGNC Symbol;Acc:HGNC:838]	59025475	59032345	ATP5F1E
1	28247144	28247493	EH38E2798407	ENSG00000130770	ATP synthase inhibitory factor subunit 1 [Source:HGNC Symbol;Acc:HGNC:871]	28236109	28246906	ATP5IF1
1	28235897	28236245	EH38E2798392	ENSG00000130770	ATP synthase inhibitory factor subunit 1 [Source:HGNC Symbol;Acc:HGNC:871]	28236109	28246906	ATP5IF1
17	48892423	48892773	EH38E3228733	ENSG00000159199	ATP synthase membrane subunit c locus 1 [Source:HGNC Symbol;Acc:HGNC:841]	48892765	48895871	ATP5MC1
12	53675924	53676258	EH38E1613753	ENSG00000135390	ATP synthase membrane subunit c locus 2 [Source:HGNC Symbol;Acc:HGNC:842]	53632726	53677408	ATP5MC2
12	53676264	53676472	EH38E3018891	ENSG00000135390	ATP synthase membrane subunit c locus 2 [Source:HGNC Symbol;Acc:HGNC:842]	53632726	53677408	ATP5MC2
12	53676475	53676626	EH38E3018892	ENSG00000135390	ATP synthase membrane subunit c locus 2 [Source:HGNC Symbol;Acc:HGNC:842]	53632726	53677408	ATP5MC2
12	53676684	53677029	EH38E1613756	ENSG00000135390	ATP synthase membrane subunit c locus 2 [Source:HGNC Symbol;Acc:HGNC:842]	53632726	53677408	ATP5MC2
12	53677181	53677335	EH38E3018893	ENSG00000135390	ATP synthase membrane subunit c locus 2 [Source:HGNC Symbol;Acc:HGNC:842]	53632726	53677408	ATP5MC2
12	53677369	53677595	EH38E1613758	ENSG00000135390	ATP synthase membrane subunit c locus 2 [Source:HGNC Symbol;Acc:HGNC:842]	53632726	53677408	ATP5MC2
4	673834	674093	EH38E3565570	ENSG00000169020	ATP synthase membrane subunit e [Source:HGNC Symbol;Acc:HGNC:846]	672436	674330	ATP5ME
4	674218	674568	EH38E2274055	ENSG00000169020	ATP synthase membrane subunit e [Source:HGNC Symbol;Acc:HGNC:846]	672436	674330	ATP5ME
11	118401223	118401497	EH38E2987977	ENSG00000167283	ATP synthase membrane subunit g [Source:HGNC Symbol;Acc:HGNC:14247]	118401346	118433278	ATP5MG
11	118401499	118401649	EH38E2987978	ENSG00000167283	ATP synthase membrane subunit g [Source:HGNC Symbol;Acc:HGNC:14247]	118401346	118433278	ATP5MG
11	118401706	118401879	EH38E2987979	ENSG00000167283	ATP synthase membrane subunit g [Source:HGNC Symbol;Acc:HGNC:14247]	118401346	118433278	ATP5MG
14	103921429	103921779	EH38E3119536	ENSG00000156411	ATP synthase membrane subunit j [Source:HGNC Symbol;Acc:HGNC:1188]	103912288	103928269	ATP5MJ
1	111449180	111449530	EH38E2830917	ENSG00000116459	ATP synthase peripheral stalk-membrane subunit b [Source:HGNC Symbol;Acc:HGNC:840]	111448864	111462773	ATP5PB
17	75046934	75047284	EH38E1885526	ENSG00000167863	ATP synthase peripheral stalk subunit d [Source:HGNC Symbol;Acc:HGNC:845]	75038863	75046985	ATP5PD
21	25734543	25734706	EH38E3452892	ENSG00000154723	ATP synthase peripheral stalk subunit F6 [Source:HGNC Symbol;Acc:HGNC:847]	25716503	25735673	ATP5PF
21	25734813	25735163	EH38E3452893	ENSG00000154723	ATP synthase peripheral stalk subunit F6 [Source:HGNC Symbol;Acc:HGNC:847]	25716503	25735673	ATP5PF
21	25735526	25735786	EH38E3452895	ENSG00000154723	ATP synthase peripheral stalk subunit F6 [Source:HGNC Symbol;Acc:HGNC:847]	25716503	25735673	ATP5PF
21	33915481	33915645	EH38E2138415	ENSG00000241837	ATP synthase peripheral stalk subunit OSCP [Source:HGNC Symbol;Acc:HGNC:850]	33903453	33915814	ATP5PO
21	33915684	33916033	EH38E3456002	ENSG00000241837	ATP synthase peripheral stalk subunit OSCP [Source:HGNC Symbol;Acc:HGNC:850]	33903453	33915814	ATP5PO
17	42458632	42458981	EH38E1863563	ENSG00000033627	ATPase H+ transporting V0 subunit a1 [Source:HGNC Symbol;Acc:HGNC:865]	42458844	42522582	ATP6V0A1
17	42459000	42459175	EH38E1863564	ENSG00000033627	ATPase H+ transporting V0 subunit a1 [Source:HGNC Symbol;Acc:HGNC:865]	42458844	42522582	ATP6V0A1
12	123712112	123712462	EH38E3048330	ENSG00000185344	ATPase H+ transporting V0 subunit a2 [Source:HGNC Symbol;Acc:HGNC:18481]	123712353	123761755	ATP6V0A2
1	43974566	43974721	EH38E2807778	ENSG00000117410	ATPase H+ transporting V0 subunit b [Source:HGNC Symbol;Acc:HGNC:861]	43974487	43978295	ATP6V0B
1	43974757	43975102	EH38E2807779	ENSG00000117410	ATPase H+ transporting V0 subunit b [Source:HGNC Symbol;Acc:HGNC:861]	43974487	43978295	ATP6V0B
1	43979023	43979368	EH38E2807788	ENSG00000117410	ATPase H+ transporting V0 subunit b [Source:HGNC Symbol;Acc:HGNC:861]	43974487	43978295	ATP6V0B
1	43979687	43980031	EH38E2807790	ENSG00000117410	ATPase H+ transporting V0 subunit b [Source:HGNC Symbol;Acc:HGNC:861]	43974487	43978295	ATP6V0B
16	2513645	2513995	EH38E3163352	ENSG00000185883	ATPase H+ transporting V0 subunit c [Source:HGNC Symbol;Acc:HGNC:855]	2513952	2520218	ATP6V0C
16	2514096	2514333	EH38E3163353	ENSG00000185883	ATPase H+ transporting V0 subunit c [Source:HGNC Symbol;Acc:HGNC:855]	2513952	2520218	ATP6V0C
16	2520139	2520486	EH38E3163369	ENSG00000185883	ATPase H+ transporting V0 subunit c [Source:HGNC Symbol;Acc:HGNC:855]	2513952	2520218	ATP6V0C
6	42727065	42727344	EH38E3708546	ENSG00000213435	ATPase H+ transporting V0 subunit c pseudogene 3 [Source:HGNC Symbol;Acc:HGNC:40001]	42727234	42727700	ATP6V0CP3
16	67481083	67481431	EH38E1822992	ENSG00000159720	ATPase H+ transporting V0 subunit d1 [Source:HGNC Symbol;Acc:HGNC:13724]	67438014	67481181	ATP6V0D1
16	67481083	67481431	EH38E1822992	ENSG00000270049	ATP6V0D1 divergent transcript [Source:HGNC Symbol;Acc:HGNC:55268]	67481314	67505977	ATP6V0D1-DT
5	172983597	172983927	EH38E3679225	ENSG00000113732	ATPase H+ transporting V0 subunit e1 [Source:HGNC Symbol;Acc:HGNC:863]	172983771	173035445	ATP6V0E1
5	172983947	172984111	EH38E3679226	ENSG00000113732	ATPase H+ transporting V0 subunit e1 [Source:HGNC Symbol;Acc:HGNC:863]	172983771	173035445	ATP6V0E1
7	149872720	149873067	EH38E2600341	ENSG00000171130	ATPase H+ transporting V0 subunit e2 [Source:HGNC Symbol;Acc:HGNC:21723]	149872968	149891204	ATP6V0E2
7	149873763	149874113	EH38E2600344	ENSG00000171130	ATPase H+ transporting V0 subunit e2 [Source:HGNC Symbol;Acc:HGNC:21723]	149872968	149891204	ATP6V0E2
7	149872720	149873067	EH38E2600341	ENSG00000204934	ATP6V0E2 antisense RNA 1 [Source:HGNC Symbol;Acc:HGNC:44180]	149867697	149880610	ATP6V0E2-AS1
7	149873763	149874113	EH38E2600344	ENSG00000204934	ATP6V0E2 antisense RNA 1 [Source:HGNC Symbol;Acc:HGNC:44180]	149867697	149880610	ATP6V0E2-AS1
3	113746123	113746472	EH38E3531970	ENSG00000114573	ATPase H+ transporting V1 subunit A [Source:HGNC Symbol;Acc:HGNC:851]	113746770	113812056	ATP6V1A
3	113747143	113747393	EH38E3531972	ENSG00000114573	ATPase H+ transporting V1 subunit A [Source:HGNC Symbol;Acc:HGNC:851]	113746770	113812056	ATP6V1A
8	20197130	20197480	EH38E2615113	ENSG00000147416	ATPase H+ transporting V1 subunit B2 [Source:HGNC Symbol;Acc:HGNC:854]	20197381	20226819	ATP6V1B2
8	103020846	103021196	EH38E2654105	ENSG00000155097	ATPase H+ transporting V1 subunit C1 [Source:HGNC Symbol;Acc:HGNC:856]	103021063	103073051	ATP6V1C1
8	103021206	103021357	EH38E3849646	ENSG00000155097	ATPase H+ transporting V1 subunit C1 [Source:HGNC Symbol;Acc:HGNC:856]	103021063	103073051	ATP6V1C1
8	103021442	103021608	EH38E3849647	ENSG00000155097	ATPase H+ transporting V1 subunit C1 [Source:HGNC Symbol;Acc:HGNC:856]	103021063	103073051	ATP6V1C1
14	67359771	67360121	EH38E3100774	ENSG00000100554	ATPase H+ transporting V1 subunit D [Source:HGNC Symbol;Acc:HGNC:13527]	67294371	67360265	ATP6V1D
14	67360176	67360360	EH38E1722663	ENSG00000100554	ATPase H+ transporting V1 subunit D [Source:HGNC Symbol;Acc:HGNC:13527]	67294371	67360265	ATP6V1D
14	67360423	67360598	EH38E3100775	ENSG00000100554	ATPase H+ transporting V1 subunit D [Source:HGNC Symbol;Acc:HGNC:13527]	67294371	67360265	ATP6V1D
22	17628476	17628668	EH38E2148774	ENSG00000131100	ATPase H+ transporting V1 subunit E1 [Source:HGNC Symbol;Acc:HGNC:857]	17592136	17628749	ATP6V1E1
22	17628676	17629026	EH38E2148775	ENSG00000131100	ATPase H+ transporting V1 subunit E1 [Source:HGNC Symbol;Acc:HGNC:857]	17592136	17628749	ATP6V1E1
22	17629027	17629205	EH38E3466071	ENSG00000131100	ATPase H+ transporting V1 subunit E1 [Source:HGNC Symbol;Acc:HGNC:857]	17592136	17628749	ATP6V1E1
2	46542296	46542646	EH38E3341882	ENSG00000250565	ATPase H+ transporting V1 subunit E2 [Source:HGNC Symbol;Acc:HGNC:18125]	46490750	46542577	ATP6V1E2
7	128862419	128862581	EH38E2589234	ENSG00000128524	ATPase H+ transporting V1 subunit F [Source:HGNC Symbol;Acc:HGNC:16832]	128862856	128865847	ATP6V1F
7	128862635	128862983	EH38E2589235	ENSG00000128524	ATPase H+ transporting V1 subunit F [Source:HGNC Symbol;Acc:HGNC:16832]	128862856	128865847	ATP6V1F
9	114587518	114587868	EH38E3903458	ENSG00000136888	ATPase H+ transporting V1 subunit G1 [Source:HGNC Symbol;Acc:HGNC:864]	114587706	114598915	ATP6V1G1
8	53842955	53843111	EH38E3833938	ENSG00000047249	ATPase H+ transporting V1 subunit H [Source:HGNC Symbol;Acc:HGNC:18303]	53715543	53843558	ATP6V1H
8	53843133	53843481	EH38E3833939	ENSG00000047249	ATPase H+ transporting V1 subunit H [Source:HGNC Symbol;Acc:HGNC:18303]	53715543	53843558	ATP6V1H
8	53843498	53843662	EH38E2631444	ENSG00000047249	ATPase H+ transporting V1 subunit H [Source:HGNC Symbol;Acc:HGNC:18303]	53715543	53843558	ATP6V1H
13	52011150	52011328	EH38E3067490	ENSG00000123191	ATPase copper transporting beta [Source:HGNC Symbol;Acc:HGNC:870]	51930436	52012125	ATP7B
13	52011366	52011624	EH38E3067491	ENSG00000123191	ATPase copper transporting beta [Source:HGNC Symbol;Acc:HGNC:870]	51930436	52012125	ATP7B
13	52012118	52012468	EH38E3067493	ENSG00000123191	ATPase copper transporting beta [Source:HGNC Symbol;Acc:HGNC:870]	51930436	52012125	ATP7B
4	42656993	42657343	EH38E3582622	ENSG00000124406	ATPase phospholipid transporting 8A1 [Source:HGNC Symbol;Acc:HGNC:13531]	42408373	42657121	ATP8A1
4	42657395	42657576	EH38E3582623	ENSG00000124406	ATPase phospholipid transporting 8A1 [Source:HGNC Symbol;Acc:HGNC:13531]	42408373	42657121	ATP8A1
4	42656993	42657343	EH38E3582622	ENSG00000260519	ATP8A1 divergent transcript [Source:HGNC Symbol;Acc:HGNC:55392]	42657496	42658347	ATP8A1-DT
4	42657395	42657576	EH38E3582623	ENSG00000260519	ATP8A1 divergent transcript [Source:HGNC Symbol;Acc:HGNC:55392]	42657496	42658347	ATP8A1-DT
18	57803085	57803435	EH38E3270973	ENSG00000081923	ATPase phospholipid transporting 8B1 [Source:HGNC Symbol;Acc:HGNC:3706]	57646426	57803315	ATP8B1
18	57630114	57630458	EH38E3270864	ENSG00000267040	ATP8B1 antisense RNA 1 [Source:HGNC Symbol;Acc:HGNC:56042]	57630280	57669296	ATP8B1-AS1
1	154325319	154325571	EH38E2838981	ENSG00000143515	ATPase phospholipid transporting 8B2 [Source:HGNC Symbol;Acc:HGNC:13534]	154325525	154351304	ATP8B2
19	1812007	1812159	EH38E3281435	ENSG00000130270	ATPase phospholipid transporting 8B3 [Source:HGNC Symbol;Acc:HGNC:13535]	1782075	1812276	ATP8B3
19	1812159	1812329	EH38E3281436	ENSG00000130270	ATPase phospholipid transporting 8B3 [Source:HGNC Symbol;Acc:HGNC:13535]	1782075	1812276	ATP8B3
20	51768280	51768625	EH38E3440433	ENSG00000054793	ATPase phospholipid transporting 9A (putative) [Source:HGNC Symbol;Acc:HGNC:13540]	51596514	51768390	ATP9A
17	18039122	18039471	EH38E1850819	ENSG00000171953	ATP synthase mitochondrial F1 complex assembly factor 2 [Source:HGNC Symbol;Acc:HGNC:18802]	17977409	18039209	ATPAF2
17	18039487	18039768	EH38E3212516	ENSG00000171953	ATP synthase mitochondrial F1 complex assembly factor 2 [Source:HGNC Symbol;Acc:HGNC:18802]	17977409	18039209	ATPAF2
5	10250042	10250392	EH38E3625785	ENSG00000150756	ATP synthase c subunit lysine N-methyltransferase [Source:HGNC Symbol;Acc:HGNC:27029]	10225507	10249897	ATPSCKMT
5	10250419	10250585	EH38E3625786	ENSG00000150756	ATP synthase c subunit lysine N-methyltransferase [Source:HGNC Symbol;Acc:HGNC:27029]	10225507	10249897	ATPSCKMT
5	10250631	10250807	EH38E3625787	ENSG00000150756	ATP synthase c subunit lysine N-methyltransferase [Source:HGNC Symbol;Acc:HGNC:27029]	10225507	10249897	ATPSCKMT
5	10249789	10250000	EH38E2356507	ENSG00000150756	ATP synthase c subunit lysine N-methyltransferase [Source:HGNC Symbol;Acc:HGNC:27029]	10225507	10249897	ATPSCKMT
3	142578498	142578701	EH38E2244272	ENSG00000175054	ATR serine/threonine kinase [Source:HGNC Symbol;Acc:HGNC:882]	142449007	142578733	ATR
3	142578718	142579067	EH38E3544407	ENSG00000175054	ATR serine/threonine kinase [Source:HGNC Symbol;Acc:HGNC:882]	142449007	142578733	ATR
2	27211529	27211700	EH38E3332841	ENSG00000138085	all-trans retinoic acid induced differentiation factor [Source:HGNC Symbol;Acc:HGNC:24090]	27212041	27217178	ATRAID
2	27211801	27212151	EH38E1982629	ENSG00000138085	all-trans retinoic acid induced differentiation factor [Source:HGNC Symbol;Acc:HGNC:24090]	27212041	27217178	ATRAID
2	27212163	27212453	EH38E3332842	ENSG00000138085	all-trans retinoic acid induced differentiation factor [Source:HGNC Symbol;Acc:HGNC:24090]	27212041	27217178	ATRAID
2	27212455	27212636	EH38E3332843	ENSG00000138085	all-trans retinoic acid induced differentiation factor [Source:HGNC Symbol;Acc:HGNC:24090]	27212041	27217178	ATRAID
3	48446538	48446884	EH38E3511786	ENSG00000164053	ATR interacting protein [Source:HGNC Symbol;Acc:HGNC:33499]	48446710	48467645	ATRIP
3	48446913	48447199	EH38E2199577	ENSG00000164053	ATR interacting protein [Source:HGNC Symbol;Acc:HGNC:33499]	48446710	48467645	ATRIP
3	48465566	48465916	EH38E3511796	ENSG00000164053	ATR interacting protein [Source:HGNC Symbol;Acc:HGNC:33499]	48446710	48467645	ATRIP
3	48466036	48466384	EH38E3511797	ENSG00000164053	ATR interacting protein [Source:HGNC Symbol;Acc:HGNC:33499]	48446710	48467645	ATRIP
20	3470803	3471153	EH38E3417004	ENSG00000088812	attractin [Source:HGNC Symbol;Acc:HGNC:885]	3471018	3651118	ATRN
10	115093241	115093566	EH38E1502162	ENSG00000107518	attractin like 1 [Source:HGNC Symbol;Acc:HGNC:29063]	115093365	115948999	ATRNL1
10	115093572	115093746	EH38E2926780	ENSG00000107518	attractin like 1 [Source:HGNC Symbol;Acc:HGNC:29063]	115093365	115948999	ATRNL1
6	16761000	16761167	EH38E3693933	ENSG00000124788	ataxin 1 [Source:HGNC Symbol;Acc:HGNC:10548]	16299112	16761491	ATXN1
6	16761204	16761427	EH38E3693934	ENSG00000124788	ataxin 1 [Source:HGNC Symbol;Acc:HGNC:10548]	16299112	16761491	ATXN1
6	16761455	16761747	EH38E3693935	ENSG00000124788	ataxin 1 [Source:HGNC Symbol;Acc:HGNC:10548]	16299112	16761491	ATXN1
6	16761000	16761167	EH38E3693933	ENSG00000229931	ATXN1 antisense RNA 1 [Source:HGNC Symbol;Acc:HGNC:40515]	16761138	16763947	ATXN1-AS1
6	16761204	16761427	EH38E3693934	ENSG00000229931	ATXN1 antisense RNA 1 [Source:HGNC Symbol;Acc:HGNC:40515]	16761138	16763947	ATXN1-AS1
6	16761455	16761747	EH38E3693935	ENSG00000229931	ATXN1 antisense RNA 1 [Source:HGNC Symbol;Acc:HGNC:40515]	16761138	16763947	ATXN1-AS1
16	71808657	71808957	EH38E3189543	ENSG00000224470	ataxin 1 like [Source:HGNC Symbol;Acc:HGNC:33279]	71808439	71885268	ATXN1L
16	71809000	71809345	EH38E3189544	ENSG00000224470	ataxin 1 like [Source:HGNC Symbol;Acc:HGNC:33279]	71808439	71885268	ATXN1L
16	71883229	71883395	EH38E3189591	ENSG00000224470	ataxin 1 like [Source:HGNC Symbol;Acc:HGNC:33279]	71808439	71885268	ATXN1L
16	71883431	71883733	EH38E3189592	ENSG00000224470	ataxin 1 like [Source:HGNC Symbol;Acc:HGNC:33279]	71808439	71885268	ATXN1L
16	71884027	71884355	EH38E1826072	ENSG00000224470	ataxin 1 like [Source:HGNC Symbol;Acc:HGNC:33279]	71808439	71885268	ATXN1L
12	111598985	111599158	EH38E3041386	ENSG00000204842	ataxin 2 [Source:HGNC Symbol;Acc:HGNC:10555]	111443485	111599676	ATXN2
12	111599188	111599442	EH38E3041387	ENSG00000204842	ataxin 2 [Source:HGNC Symbol;Acc:HGNC:10555]	111443485	111599676	ATXN2
12	111599445	111599793	EH38E3041388	ENSG00000204842	ataxin 2 [Source:HGNC Symbol;Acc:HGNC:10555]	111443485	111599676	ATXN2
12	111598985	111599158	EH38E3041386	ENSG00000258099	ATXN2 antisense RNA [Source:HGNC Symbol;Acc:HGNC:51838]	111599498	111600256	ATXN2-AS
12	111599188	111599442	EH38E3041387	ENSG00000258099	ATXN2 antisense RNA [Source:HGNC Symbol;Acc:HGNC:51838]	111599498	111600256	ATXN2-AS
12	111599445	111599793	EH38E3041388	ENSG00000258099	ATXN2 antisense RNA [Source:HGNC Symbol;Acc:HGNC:51838]	111599498	111600256	ATXN2-AS
16	28822819	28823167	EH38E3175568	ENSG00000168488	ataxin 2 like [Source:HGNC Symbol;Acc:HGNC:31326]	28822999	28837237	ATXN2L
16	28823214	28823368	EH38E3175569	ENSG00000168488	ataxin 2 like [Source:HGNC Symbol;Acc:HGNC:31326]	28822999	28837237	ATXN2L
16	28823854	28824204	EH38E3175571	ENSG00000168488	ataxin 2 like [Source:HGNC Symbol;Acc:HGNC:31326]	28822999	28837237	ATXN2L
14	92106533	92106878	EH38E3111447	ENSG00000066427	ataxin 3 [Source:HGNC Symbol;Acc:HGNC:7106]	92044496	92106621	ATXN3
3	63863568	63863727	EH38E3519639	ENSG00000163635	ataxin 7 [Source:HGNC Symbol;Acc:HGNC:10560]	63863155	64003462	ATXN7
3	63863738	63863978	EH38E3519640	ENSG00000163635	ataxin 7 [Source:HGNC Symbol;Acc:HGNC:10560]	63863155	64003462	ATXN7
3	63864442	63864715	EH38E3519642	ENSG00000163635	ataxin 7 [Source:HGNC Symbol;Acc:HGNC:10560]	63863155	64003462	ATXN7
3	63911636	63911879	EH38E3519670	ENSG00000163635	ataxin 7 [Source:HGNC Symbol;Acc:HGNC:10560]	63863155	64003462	ATXN7
3	63911880	63912227	EH38E2209035	ENSG00000163635	ataxin 7 [Source:HGNC Symbol;Acc:HGNC:10560]	63863155	64003462	ATXN7
3	63912326	63912675	EH38E2209036	ENSG00000163635	ataxin 7 [Source:HGNC Symbol;Acc:HGNC:10560]	63863155	64003462	ATXN7
7	105876194	105876461	EH38E3791981	ENSG00000146776	ataxin 7 like 1 [Source:HGNC Symbol;Acc:HGNC:22210]	105604772	105876599	ATXN7L1
7	105876519	105876868	EH38E3791982	ENSG00000146776	ataxin 7 like 1 [Source:HGNC Symbol;Acc:HGNC:22210]	105604772	105876599	ATXN7L1
1	109483683	109484033	EH38E2829620	ENSG00000162650	ataxin 7 like 2 [Source:HGNC Symbol;Acc:HGNC:28713]	109483479	109492804	ATXN7L2
1	109493885	109494162	EH38E2829636	ENSG00000162650	ataxin 7 like 2 [Source:HGNC Symbol;Acc:HGNC:28713]	109483479	109492804	ATXN7L2
1	109494169	109494390	EH38E2829637	ENSG00000162650	ataxin 7 like 2 [Source:HGNC Symbol;Acc:HGNC:28713]	109483479	109492804	ATXN7L2
17	44198833	44199163	EH38E3225498	ENSG00000087152	ataxin 7 like 3 [Source:HGNC Symbol;Acc:HGNC:25416]	44191805	44200113	ATXN7L3
17	44198833	44199163	EH38E3225498	ENSG00000267394	ATXN7L3 antisense RNA 1 [Source:HGNC Symbol;Acc:HGNC:55298]	44198537	44216565	ATXN7L3-AS1
12	74537640	74537990	EH38E3027627	ENSG00000253719	ataxin 7 like 3B [Source:HGNC Symbol;Acc:HGNC:37931]	74537835	74545430	ATXN7L3B
9	91361775	91362125	EH38E3892983	ENSG00000148090	AU RNA binding methylglutaconyl-CoA hydratase [Source:HGNC Symbol;Acc:HGNC:890]	91213815	91361918	AUH
2	74529660	74530009	EH38E2010505	ENSG00000115307	AUP1 lipid droplet regulating VLDL assembly factor [Source:HGNC Symbol;Acc:HGNC:891]	74526645	74529760	AUP1
20	56391971	56392175	EH38E3442325	ENSG00000087586	aurora kinase A [Source:HGNC Symbol;Acc:HGNC:11393]	56369389	56392337	AURKA
20	56392222	56392572	EH38E2123531	ENSG00000087586	aurora kinase A [Source:HGNC Symbol;Acc:HGNC:11393]	56369389	56392337	AURKA
1	1375250	1375598	EH38E2777455	ENSG00000175756	aurora kinase A interacting protein 1 [Source:HGNC Symbol;Acc:HGNC:24114]	1373730	1375207	AURKAIP1
17	8210480	8210824	EH38E3207806	ENSG00000178999	aurora kinase B [Source:HGNC Symbol;Acc:HGNC:11390]	8204733	8210600	AURKB
7	69598074	69598424	EH38E2561261	ENSG00000158321	activator of transcription and developmental regulator AUTS2 [Source:HGNC Symbol;Acc:HGNC:14262]	69598296	70793506	AUTS2
7	70596050	70596390	EH38E3778433	ENSG00000158321	activator of transcription and developmental regulator AUTS2 [Source:HGNC Symbol;Acc:HGNC:14262]	69598296	70793506	AUTS2
7	70693745	70694091	EH38E3778491	ENSG00000158321	activator of transcription and developmental regulator AUTS2 [Source:HGNC Symbol;Acc:HGNC:14262]	69598296	70793506	AUTS2
7	32494996	32495270	EH38E3766273	ENSG00000105778	AVL9 cell migration associated [Source:HGNC Symbol;Acc:HGNC:28994]	32495426	32588726	AVL9
7	32495270	32495619	EH38E3766274	ENSG00000105778	AVL9 cell migration associated [Source:HGNC Symbol;Acc:HGNC:28994]	32495426	32588726	AVL9
10	97687251	97687599	EH38E1492038	ENSG00000119986	arginine vasopressin induced 1 [Source:HGNC Symbol;Acc:HGNC:30898]	97677424	97687241	AVPI1
1	179365638	179365802	EH38E2850666	ENSG00000162779	axonemal dynein light chain domain containing 1 [Source:HGNC Symbol;Acc:HGNC:26564]	179365720	179554735	AXDND1
1	179365806	179366135	EH38E2850667	ENSG00000162779	axonemal dynein light chain domain containing 1 [Source:HGNC Symbol;Acc:HGNC:26564]	179365720	179554735	AXDND1
16	352123	352462	EH38E3160266	ENSG00000103126	axin 1 [Source:HGNC Symbol;Acc:HGNC:903]	287440	352723	AXIN1
17	65560061	65560215	EH38E3237980	ENSG00000168646	axin 2 [Source:HGNC Symbol;Acc:HGNC:904]	65528563	65561648	AXIN2
17	65560236	65560568	EH38E3237981	ENSG00000168646	axin 2 [Source:HGNC Symbol;Acc:HGNC:904]	65528563	65561648	AXIN2
17	65561481	65561831	EH38E3237984	ENSG00000168646	axin 2 [Source:HGNC Symbol;Acc:HGNC:904]	65528563	65561648	AXIN2
19	41262317	41262666	EH38E3306709	ENSG00000167601	AXL receptor tyrosine kinase [Source:HGNC Symbol;Acc:HGNC:905]	41219223	41261766	AXL
19	41219069	41219417	EH38E3306670	ENSG00000167601	AXL receptor tyrosine kinase [Source:HGNC Symbol;Acc:HGNC:905]	41219223	41261766	AXL
19	41226637	41226898	EH38E3306686	ENSG00000167601	AXL receptor tyrosine kinase [Source:HGNC Symbol;Acc:HGNC:905]	41219223	41261766	AXL
3	28348449	28348799	EH38E3502692	ENSG00000163512	5-azacytidine induced 2 [Source:HGNC Symbol;Acc:HGNC:24002]	28315003	28349050	AZI2
3	28348928	28349278	EH38E2187646	ENSG00000163512	5-azacytidine induced 2 [Source:HGNC Symbol;Acc:HGNC:24002]	28315003	28349050	AZI2
8	102864048	102864385	EH38E3849544	ENSG00000155096	antizyme inhibitor 1 [Source:HGNC Symbol;Acc:HGNC:16432]	102826111	102893864	AZIN1
1	33080912	33081262	EH38E2801554	ENSG00000142920	antizyme inhibitor 2 [Source:HGNC Symbol;Acc:HGNC:29957]	33081104	33123492	AZIN2
1	33082093	33082329	EH38E2801557	ENSG00000142920	antizyme inhibitor 2 [Source:HGNC Symbol;Acc:HGNC:29957]	33081104	33123492	AZIN2
3	161104582	161104839	EH38E2253801	ENSG00000169255	beta-1,3-N-acetylgalactosaminyltransferase 1 (globoside blood group) [Source:HGNC Symbol;Acc:HGNC:918]	161083883	161105411	B3GALNT1
3	161104845	161105179	EH38E2253802	ENSG00000169255	beta-1,3-N-acetylgalactosaminyltransferase 1 (globoside blood group) [Source:HGNC Symbol;Acc:HGNC:918]	161083883	161105411	B3GALNT1
3	161105242	161105416	EH38E3550847	ENSG00000169255	beta-1,3-N-acetylgalactosaminyltransferase 1 (globoside blood group) [Source:HGNC Symbol;Acc:HGNC:918]	161083883	161105411	B3GALNT1
3	161105491	161105699	EH38E2253804	ENSG00000169255	beta-1,3-N-acetylgalactosaminyltransferase 1 (globoside blood group) [Source:HGNC Symbol;Acc:HGNC:918]	161083883	161105411	B3GALNT1
1	235504213	235504378	EH38E1434355	ENSG00000162885	beta-1,3-N-acetylgalactosaminyltransferase 2 [Source:HGNC Symbol;Acc:HGNC:28596]	235447190	235504452	B3GALNT2
1	235504467	235504817	EH38E2875507	ENSG00000162885	beta-1,3-N-acetylgalactosaminyltransferase 2 [Source:HGNC Symbol;Acc:HGNC:28596]	235447190	235504452	B3GALNT2
2	167292826	167293176	EH38E2048690	ENSG00000172318	beta-1,3-galactosyltransferase 1 [Source:HGNC Symbol;Acc:HGNC:916]	167293001	167874045	B3GALT1
1	1231967	1232317	EH38E2777198	ENSG00000176022	beta-1,3-galactosyltransferase 6 [Source:HGNC Symbol;Acc:HGNC:17978]	1232237	1235041	B3GALT6
9	120793255	120793603	EH38E2723304	ENSG00000214654	beta-1,3-galactosyltransferase 9 [Source:HGNC Symbol;Acc:HGNC:53652]	120792403	120801787	B3GALT9
11	62621922	62622271	EH38E1542743	ENSG00000149541	beta-1,3-glucuronyltransferase 3 [Source:HGNC Symbol;Acc:HGNC:923]	62615296	62622154	B3GAT3
13	31199765	31200113	EH38E1665156	ENSG00000187676	beta 3-glucosyltransferase [Source:HGNC Symbol;Acc:HGNC:20207]	31199975	31332276	B3GLCT
3	183253025	183253375	EH38E3557258	ENSG00000176597	UDP-GlcNAc:betaGal beta-1,3-N-acetylglucosaminyltransferase 5 [Source:HGNC Symbol;Acc:HGNC:15684]	183253253	183298504	B3GNT5
3	183253655	183253951	EH38E3557260	ENSG00000176597	UDP-GlcNAc:betaGal beta-1,3-N-acetylglucosaminyltransferase 5 [Source:HGNC Symbol;Acc:HGNC:15684]	183253253	183298504	B3GNT5
2	231395477	231395827	EH38E3406191	ENSG00000156966	UDP-GlcNAc:betaGal beta-1,3-N-acetylglucosaminyltransferase 7 [Source:HGNC Symbol;Acc:HGNC:18811]	231395710	231401164	B3GNT7
16	67150936	67151148	EH38E1822654	ENSG00000237172	UDP-GlcNAc:betaGal beta-1,3-N-acetylglucosaminyltransferase 9 [Source:HGNC Symbol;Acc:HGNC:28714]	67148104	67150998	B3GNT9
12	57632419	57632747	EH38E3021721	ENSG00000135454	beta-1,4-N-acetyl-galactosaminyltransferase 1 [Source:HGNC Symbol;Acc:HGNC:4117]	57623409	57633239	B4GALNT1
12	57632941	57633289	EH38E1616782	ENSG00000135454	beta-1,4-N-acetyl-galactosaminyltransferase 1 [Source:HGNC Symbol;Acc:HGNC:4117]	57623409	57633239	B4GALNT1
12	459724	460066	EH38E2997157	ENSG00000139044	beta-1,4-N-acetyl-galactosaminyltransferase 3 [Source:HGNC Symbol;Acc:HGNC:24137]	459939	563509	B4GALNT3
9	33166789	33166972	EH38E3880059	ENSG00000086062	beta-1,4-galactosyltransferase 1 [Source:HGNC Symbol;Acc:HGNC:924]	33104082	33167356	B4GALT1
9	33167220	33167566	EH38E3880060	ENSG00000086062	beta-1,4-galactosyltransferase 1 [Source:HGNC Symbol;Acc:HGNC:924]	33104082	33167356	B4GALT1
9	33166789	33166972	EH38E3880059	ENSG00000233554	B4GALT1 antisense RNA 1 [Source:HGNC Symbol;Acc:HGNC:49910]	33166948	33182865	B4GALT1-AS1
9	33167220	33167566	EH38E3880060	ENSG00000233554	B4GALT1 antisense RNA 1 [Source:HGNC Symbol;Acc:HGNC:49910]	33166948	33182865	B4GALT1-AS1
1	43979023	43979368	EH38E2807788	ENSG00000117411	beta-1,4-galactosyltransferase 2 [Source:HGNC Symbol;Acc:HGNC:925]	43978943	43991170	B4GALT2
1	43979687	43980031	EH38E2807790	ENSG00000117411	beta-1,4-galactosyltransferase 2 [Source:HGNC Symbol;Acc:HGNC:925]	43978943	43991170	B4GALT2
1	43991459	43991806	EH38E2807806	ENSG00000117411	beta-1,4-galactosyltransferase 2 [Source:HGNC Symbol;Acc:HGNC:925]	43978943	43991170	B4GALT2
1	161177352	161177695	EH38E2843611	ENSG00000158850	beta-1,4-galactosyltransferase 3 [Source:HGNC Symbol;Acc:HGNC:926]	161171310	161177968	B4GALT3
1	161177741	161177927	EH38E2843612	ENSG00000158850	beta-1,4-galactosyltransferase 3 [Source:HGNC Symbol;Acc:HGNC:926]	161171310	161177968	B4GALT3
3	119240564	119240741	EH38E3533477	ENSG00000121578	beta-1,4-galactosyltransferase 4 [Source:HGNC Symbol;Acc:HGNC:927]	119211732	119240946	B4GALT4
3	119240748	119241095	EH38E2230517	ENSG00000121578	beta-1,4-galactosyltransferase 4 [Source:HGNC Symbol;Acc:HGNC:927]	119211732	119240946	B4GALT4
3	119240564	119240741	EH38E3533477	ENSG00000240254	B4GALT4 antisense RNA 1 [Source:HGNC Symbol;Acc:HGNC:40090]	119226486	119290666	B4GALT4-AS1
3	119240748	119241095	EH38E2230517	ENSG00000240254	B4GALT4 antisense RNA 1 [Source:HGNC Symbol;Acc:HGNC:40090]	119226486	119290666	B4GALT4-AS1
20	49713794	49714141	EH38E2118980	ENSG00000158470	beta-1,4-galactosyltransferase 5 [Source:HGNC Symbol;Acc:HGNC:928]	49632945	49713878	B4GALT5
18	31684379	31684539	EH38E3262475	ENSG00000118276	beta-1,4-galactosyltransferase 6 [Source:HGNC Symbol;Acc:HGNC:929]	31622246	31685836	B4GALT6
18	31684596	31684945	EH38E3262476	ENSG00000118276	beta-1,4-galactosyltransferase 6 [Source:HGNC Symbol;Acc:HGNC:929]	31622246	31685836	B4GALT6
5	177599924	177600269	EH38E3682122	ENSG00000027847	beta-1,4-galactosyltransferase 7 [Source:HGNC Symbol;Acc:HGNC:930]	177600132	177610330	B4GALT7
11	66344978	66345327	EH38E2965531	ENSG00000174684	beta-1,4-glucuronyltransferase 1 [Source:HGNC Symbol;Acc:HGNC:15685]	66345374	66347629	B4GAT1
11	66347429	66347600	EH38E2965537	ENSG00000174684	beta-1,4-glucuronyltransferase 1 [Source:HGNC Symbol;Acc:HGNC:15685]	66345374	66347629	B4GAT1
11	66347606	66347956	EH38E2965538	ENSG00000174684	beta-1,4-glucuronyltransferase 1 [Source:HGNC Symbol;Acc:HGNC:15685]	66345374	66347629	B4GAT1
11	66348077	66348426	EH38E1546156	ENSG00000174684	beta-1,4-glucuronyltransferase 1 [Source:HGNC Symbol;Acc:HGNC:15685]	66345374	66347629	B4GAT1
11	66347429	66347600	EH38E2965537	ENSG00000255468	B4GAT1 divergent transcript [Source:HGNC Symbol;Acc:HGNC:56070]	66347950	66364804	B4GAT1-DT
11	66347606	66347956	EH38E2965538	ENSG00000255468	B4GAT1 divergent transcript [Source:HGNC Symbol;Acc:HGNC:56070]	66347950	66364804	B4GAT1-DT
11	66348077	66348426	EH38E1546156	ENSG00000255468	B4GAT1 divergent transcript [Source:HGNC Symbol;Acc:HGNC:56070]	66347950	66364804	B4GAT1-DT
17	19362563	19362882	EH38E3213210	ENSG00000108641	B9 domain containing 1 [Source:HGNC Symbol;Acc:HGNC:24123]	19334308	19378193	B9D1
17	19377667	19377828	EH38E3213230	ENSG00000108641	B9 domain containing 1 [Source:HGNC Symbol;Acc:HGNC:24123]	19334308	19378193	B9D1
17	19377846	19378048	EH38E3213231	ENSG00000108641	B9 domain containing 1 [Source:HGNC Symbol;Acc:HGNC:24123]	19334308	19378193	B9D1
17	19378169	19378517	EH38E1851431	ENSG00000108641	B9 domain containing 1 [Source:HGNC Symbol;Acc:HGNC:24123]	19334308	19378193	B9D1
19	41353824	41354171	EH38E3306817	ENSG00000123810	B9 domain containing 2 [Source:HGNC Symbol;Acc:HGNC:28636]	41354417	41364165	B9D2
19	41363756	41364022	EH38E3306829	ENSG00000123810	B9 domain containing 2 [Source:HGNC Symbol;Acc:HGNC:28636]	41354417	41364165	B9D2
19	41364029	41364378	EH38E3306830	ENSG00000123810	B9 domain containing 2 [Source:HGNC Symbol;Acc:HGNC:28636]	41354417	41364165	B9D2
8	103140518	103140857	EH38E3849714	ENSG00000164929	BAALC binder of MAP3K1 and KLF4 [Source:HGNC Symbol;Acc:HGNC:14333]	103140713	103230305	BAALC
8	103141258	103141606	EH38E2654192	ENSG00000164929	BAALC binder of MAP3K1 and KLF4 [Source:HGNC Symbol;Acc:HGNC:14333]	103140713	103230305	BAALC
8	103298261	103298418	EH38E3849783	ENSG00000247081	BAALC antisense RNA 1 [Source:HGNC Symbol;Acc:HGNC:50461]	103153394	103298772	BAALC-AS1
8	103298463	103298694	EH38E2654306	ENSG00000247081	BAALC antisense RNA 1 [Source:HGNC Symbol;Acc:HGNC:50461]	103153394	103298772	BAALC-AS1
8	103298721	103298998	EH38E3849784	ENSG00000247081	BAALC antisense RNA 1 [Source:HGNC Symbol;Acc:HGNC:50461]	103153394	103298772	BAALC-AS1
8	103140518	103140857	EH38E3849714	ENSG00000236939	BAALC antisense RNA 2 [Source:HGNC Symbol;Acc:HGNC:28595]	103132959	103141520	BAALC-AS2
8	103141258	103141606	EH38E2654192	ENSG00000236939	BAALC antisense RNA 2 [Source:HGNC Symbol;Acc:HGNC:28595]	103132959	103141520	BAALC-AS2
19	17267151	17267501	EH38E3294876	ENSG00000105393	BRISC and BRCA1 A complex member 1 [Source:HGNC Symbol;Acc:HGNC:25008]	17267376	17281249	BABAM1
2	27890158	27890380	EH38E3333262	ENSG00000158019	BRISC and BRCA1 A complex member 2 [Source:HGNC Symbol;Acc:HGNC:1106]	27889941	28338901	BABAM2
2	27890505	27890854	EH38E3333263	ENSG00000158019	BRISC and BRCA1 A complex member 2 [Source:HGNC Symbol;Acc:HGNC:1106]	27889941	28338901	BABAM2
2	27890876	27891080	EH38E3333264	ENSG00000158019	BRISC and BRCA1 A complex member 2 [Source:HGNC Symbol;Acc:HGNC:1106]	27889941	28338901	BABAM2
21	41167465	41167670	EH38E3459615	ENSG00000182240	beta-secretase 2 [Source:HGNC Symbol;Acc:HGNC:934]	41167801	41282530	BACE2
21	41167732	41167886	EH38E3459616	ENSG00000182240	beta-secretase 2 [Source:HGNC Symbol;Acc:HGNC:934]	41167801	41282530	BACE2
21	41167912	41168249	EH38E3459617	ENSG00000182240	beta-secretase 2 [Source:HGNC Symbol;Acc:HGNC:934]	41167801	41282530	BACE2
21	29298667	29299017	EH38E3454093	ENSG00000156273	BTB domain and CNC homolog 1 [Source:HGNC Symbol;Acc:HGNC:935]	29194071	29630751	BACH1
21	29299037	29299195	EH38E3454094	ENSG00000156273	BTB domain and CNC homolog 1 [Source:HGNC Symbol;Acc:HGNC:935]	29194071	29630751	BACH1
21	29299203	29299485	EH38E3454095	ENSG00000156273	BTB domain and CNC homolog 1 [Source:HGNC Symbol;Acc:HGNC:935]	29194071	29630751	BACH1
21	29299518	29299681	EH38E3454096	ENSG00000156273	BTB domain and CNC homolog 1 [Source:HGNC Symbol;Acc:HGNC:935]	29194071	29630751	BACH1
6	90296548	90296733	EH38E3720891	ENSG00000112182	BTB domain and CNC homolog 2 [Source:HGNC Symbol;Acc:HGNC:14078]	89926528	90296843	BACH2
6	90296742	90297090	EH38E3720892	ENSG00000112182	BTB domain and CNC homolog 2 [Source:HGNC Symbol;Acc:HGNC:14078]	89926528	90296843	BACH2
11	64285558	64285887	EH38E2962939	ENSG00000002330	BCL2 associated agonist of cell death [Source:HGNC Symbol;Acc:HGNC:936]	64269830	64284704	BAD
11	64284566	64284916	EH38E2962936	ENSG00000002330	BCL2 associated agonist of cell death [Source:HGNC Symbol;Acc:HGNC:936]	64269830	64284704	BAD
11	64285004	64285329	EH38E2962937	ENSG00000002330	BCL2 associated agonist of cell death [Source:HGNC Symbol;Acc:HGNC:936]	64269830	64284704	BAD
9	33264358	33264522	EH38E2690432	ENSG00000107262	BAG cochaperone 1 [Source:HGNC Symbol;Acc:HGNC:937]	33247820	33264720	BAG1
9	33264719	33265065	EH38E3880142	ENSG00000107262	BAG cochaperone 1 [Source:HGNC Symbol;Acc:HGNC:937]	33247820	33264720	BAG1
6	57172184	57172427	EH38E2475820	ENSG00000112208	BAG cochaperone 2 [Source:HGNC Symbol;Acc:HGNC:938]	57172326	57189833	BAG2
6	57172429	57172759	EH38E3714241	ENSG00000112208	BAG cochaperone 2 [Source:HGNC Symbol;Acc:HGNC:938]	57172326	57189833	BAG2
10	119651259	119651609	EH38E2928825	ENSG00000151929	BAG cochaperone 3 [Source:HGNC Symbol;Acc:HGNC:939]	119651380	119677819	BAG3
8	38176459	38176611	EH38E3829088	ENSG00000156735	BAG cochaperone 4 [Source:HGNC Symbol;Acc:HGNC:940]	38176533	38213301	BAG4
8	38176614	38176895	EH38E3829089	ENSG00000156735	BAG cochaperone 4 [Source:HGNC Symbol;Acc:HGNC:940]	38176533	38213301	BAG4
14	103562291	103562544	EH38E3119195	ENSG00000166170	BAG cochaperone 5 [Source:HGNC Symbol;Acc:HGNC:941]	103556545	103562657	BAG5
14	103562851	103563020	EH38E3119197	ENSG00000166170	BAG cochaperone 5 [Source:HGNC Symbol;Acc:HGNC:941]	103556545	103562657	BAG5
14	103563058	103563404	EH38E3119198	ENSG00000166170	BAG cochaperone 5 [Source:HGNC Symbol;Acc:HGNC:941]	103556545	103562657	BAG5
17	81397058	81397381	EH38E3250380	ENSG00000266074	BAH domain and coiled-coil containing 1 [Source:HGNC Symbol;Acc:HGNC:29279]	81395457	81466331	BAHCC1
17	81034497	81034698	EH38E3249754	ENSG00000175866	BAR/IMD domain containing adaptor protein 2 [Source:HGNC Symbol;Acc:HGNC:947]	81035122	81117434	BAIAP2
17	81034779	81035129	EH38E3249755	ENSG00000175866	BAR/IMD domain containing adaptor protein 2 [Source:HGNC Symbol;Acc:HGNC:947]	81035122	81117434	BAIAP2
17	81034497	81034698	EH38E3249754	ENSG00000226137	BAIAP2 divergent transcript [Source:HGNC Symbol;Acc:HGNC:44342]	81029130	81034881	BAIAP2-DT
17	81034779	81035129	EH38E3249755	ENSG00000226137	BAIAP2 divergent transcript [Source:HGNC Symbol;Acc:HGNC:44342]	81029130	81034881	BAIAP2-DT
7	98322894	98323097	EH38E2574237	ENSG00000006453	BAR/IMD domain containing adaptor protein 2 like 1 [Source:HGNC Symbol;Acc:HGNC:21649]	98291650	98401090	BAIAP2L1
7	98400805	98400990	EH38E3787733	ENSG00000006453	BAR/IMD domain containing adaptor protein 2 like 1 [Source:HGNC Symbol;Acc:HGNC:21649]	98291650	98401090	BAIAP2L1
7	98401030	98401376	EH38E3787734	ENSG00000006453	BAR/IMD domain containing adaptor protein 2 like 1 [Source:HGNC Symbol;Acc:HGNC:21649]	98291650	98401090	BAIAP2L1
6	33580133	33580477	EH38E3702181	ENSG00000030110	BCL2 antagonist/killer 1 [Source:HGNC Symbol;Acc:HGNC:949]	33572547	33580293	BAK1
10	28677237	28677581	EH38E1457710	ENSG00000095739	BMP and activin membrane bound inhibitor [Source:HGNC Symbol;Acc:HGNC:30251]	28677510	28682932	BAMBI
11	66002154	66002503	EH38E2965123	ENSG00000175334	BAF nuclear assembly factor 1 [Source:HGNC Symbol;Acc:HGNC:17397]	66002228	66004149	BANF1
11	66002624	66002843	EH38E2965124	ENSG00000175334	BAF nuclear assembly factor 1 [Source:HGNC Symbol;Acc:HGNC:17397]	66002228	66004149	BANF1
11	66002853	66003014	EH38E2965125	ENSG00000175334	BAF nuclear assembly factor 1 [Source:HGNC Symbol;Acc:HGNC:17397]	66002228	66004149	BANF1
4	101790537	101790886	EH38E2316198	ENSG00000153064	B cell scaffold protein with ankyrin repeats 1 [Source:HGNC Symbol;Acc:HGNC:18233]	101411286	102074812	BANK1
16	87951257	87951518	EH38E3198696	ENSG00000172530	BTG3 associated nuclear protein [Source:HGNC Symbol;Acc:HGNC:13450]	87949244	88077318	BANP
3	52409976	52410252	EH38E3514753	ENSG00000163930	BRCA1 associated protein 1 [Source:HGNC Symbol;Acc:HGNC:950]	52401008	52410008	BAP1
3	52410496	52410689	EH38E3514755	ENSG00000163930	BRCA1 associated protein 1 [Source:HGNC Symbol;Acc:HGNC:950]	52401008	52410008	BAP1
3	52409720	52409934	EH38E3514752	ENSG00000163930	BRCA1 associated protein 1 [Source:HGNC Symbol;Acc:HGNC:950]	52401008	52410008	BAP1
2	214809479	214809639	EH38E3398404	ENSG00000138376	BRCA1 associated RING domain 1 [Source:HGNC Symbol;Acc:HGNC:952]	214725646	214809683	BARD1
2	214810126	214810472	EH38E3398406	ENSG00000138376	BRCA1 associated RING domain 1 [Source:HGNC Symbol;Acc:HGNC:952]	214725646	214809683	BARD1
9	93955185	93955341	EH38E3894694	ENSG00000131668	BARX homeobox 1 [Source:HGNC Symbol;Acc:HGNC:955]	93951627	93955355	BARX1
9	93955344	93955609	EH38E3894695	ENSG00000131668	BARX homeobox 1 [Source:HGNC Symbol;Acc:HGNC:955]	93951627	93955355	BARX1
9	93955657	93955891	EH38E3894696	ENSG00000131668	BARX homeobox 1 [Source:HGNC Symbol;Acc:HGNC:955]	93951627	93955355	BARX1
9	93955185	93955341	EH38E3894694	ENSG00000235601	BARX1 divergent transcript [Source:HGNC Symbol;Acc:HGNC:50673]	93955597	93959140	BARX1-DT
9	93955344	93955609	EH38E3894695	ENSG00000235601	BARX1 divergent transcript [Source:HGNC Symbol;Acc:HGNC:50673]	93955597	93959140	BARX1-DT
9	93955657	93955891	EH38E3894696	ENSG00000235601	BARX1 divergent transcript [Source:HGNC Symbol;Acc:HGNC:50673]	93955597	93959140	BARX1-DT
19	48954613	48954958	EH38E1960459	ENSG00000087088	BCL2 associated X, apoptosis regulator [Source:HGNC Symbol;Acc:HGNC:959]	48954815	48961798	BAX
14	34874350	34874528	EH38E3090634	ENSG00000198604	bromodomain adjacent to zinc finger domain 1A [Source:HGNC Symbol;Acc:HGNC:960]	34752731	34875647	BAZ1A
14	34874866	34875098	EH38E1708226	ENSG00000198604	bromodomain adjacent to zinc finger domain 1A [Source:HGNC Symbol;Acc:HGNC:960]	34752731	34875647	BAZ1A
14	34875228	34875577	EH38E3090636	ENSG00000198604	bromodomain adjacent to zinc finger domain 1A [Source:HGNC Symbol;Acc:HGNC:960]	34752731	34875647	BAZ1A
14	34874350	34874528	EH38E3090634	ENSG00000258738	BAZ1A antisense RNA 1 [Source:HGNC Symbol;Acc:HGNC:55440]	34874343	34876459	BAZ1A-AS1
14	34874866	34875098	EH38E1708226	ENSG00000258738	BAZ1A antisense RNA 1 [Source:HGNC Symbol;Acc:HGNC:55440]	34874343	34876459	BAZ1A-AS1
14	34875228	34875577	EH38E3090636	ENSG00000258738	BAZ1A antisense RNA 1 [Source:HGNC Symbol;Acc:HGNC:55440]	34874343	34876459	BAZ1A-AS1
12	56636238	56636550	EH38E3020631	ENSG00000076108	bromodomain adjacent to zinc finger domain 2A [Source:HGNC Symbol;Acc:HGNC:962]	56595596	56636816	BAZ2A
12	56630197	56630530	EH38E3020618	ENSG00000076108	bromodomain adjacent to zinc finger domain 2A [Source:HGNC Symbol;Acc:HGNC:962]	56595596	56636816	BAZ2A
2	159615227	159615378	EH38E2044993	ENSG00000123636	bromodomain adjacent to zinc finger domain 2B [Source:HGNC Symbol;Acc:HGNC:963]	159318979	159616569	BAZ2B
2	159616423	159616637	EH38E2044997	ENSG00000123636	bromodomain adjacent to zinc finger domain 2B [Source:HGNC Symbol;Acc:HGNC:963]	159318979	159616569	BAZ2B
2	159615227	159615378	EH38E2044993	ENSG00000224152	BAZ2B antisense RNA 1 [Source:HGNC Symbol;Acc:HGNC:55862]	159615292	159618637	BAZ2B-AS1
2	159616423	159616637	EH38E2044997	ENSG00000224152	BAZ2B antisense RNA 1 [Source:HGNC Symbol;Acc:HGNC:55862]	159615292	159618637	BAZ2B-AS1
19	47226762	47227003	EH38E3311254	ENSG00000105327	BCL2 binding component 3 [Source:HGNC Symbol;Acc:HGNC:17868]	47220822	47232766	BBC3
19	47231162	47231501	EH38E3311264	ENSG00000105327	BCL2 binding component 3 [Source:HGNC Symbol;Acc:HGNC:17868]	47220822	47232766	BBC3
19	47232715	47233063	EH38E3311269	ENSG00000105327	BCL2 binding component 3 [Source:HGNC Symbol;Acc:HGNC:17868]	47220822	47232766	BBC3
10	110918455	110918800	EH38E1499412	ENSG00000214413	BBSome interacting protein 1 [Source:HGNC Symbol;Acc:HGNC:28093]	110898730	110919201	BBIP1
10	110918876	110919063	EH38E2924877	ENSG00000214413	BBSome interacting protein 1 [Source:HGNC Symbol;Acc:HGNC:28093]	110898730	110919201	BBIP1
10	110919209	110919559	EH38E2924878	ENSG00000214413	BBSome interacting protein 1 [Source:HGNC Symbol;Acc:HGNC:28093]	110898730	110919201	BBIP1
10	110919638	110919818	EH38E2924879	ENSG00000214413	BBSome interacting protein 1 [Source:HGNC Symbol;Acc:HGNC:28093]	110898730	110919201	BBIP1
14	74019132	74019480	EH38E3104459	ENSG00000119636	basal body orientation factor 1 [Source:HGNC Symbol;Acc:HGNC:19855]	74019349	74082863	BBOF1
14	74084138	74084405	EH38E1727610	ENSG00000119636	basal body orientation factor 1 [Source:HGNC Symbol;Acc:HGNC:19855]	74019349	74082863	BBOF1
12	76348288	76348637	EH38E3028296	ENSG00000179941	Bardet-Biedl syndrome 10 [Source:HGNC Symbol;Acc:HGNC:26291]	76344474	76348415	BBS10
4	122732168	122732388	EH38E2324495	ENSG00000181004	Bardet-Biedl syndrome 12 [Source:HGNC Symbol;Acc:HGNC:26648]	122732702	122744942	BBS12
4	122732402	122732752	EH38E3602810	ENSG00000181004	Bardet-Biedl syndrome 12 [Source:HGNC Symbol;Acc:HGNC:26648]	122732702	122744942	BBS12
4	122732811	122732963	EH38E3602811	ENSG00000181004	Bardet-Biedl syndrome 12 [Source:HGNC Symbol;Acc:HGNC:26648]	122732702	122744942	BBS12
16	56519924	56520274	EH38E3182408	ENSG00000125124	Bardet-Biedl syndrome 2 [Source:HGNC Symbol;Acc:HGNC:967]	56465640	56582667	BBS2
7	33109087	33109339	EH38E3766521	ENSG00000122507	Bardet-Biedl syndrome 9 [Source:HGNC Symbol;Acc:HGNC:30000]	33109557	33877180	BBS9
7	33109347	33109696	EH38E2546667	ENSG00000122507	Bardet-Biedl syndrome 9 [Source:HGNC Symbol;Acc:HGNC:30000]	33109557	33877180	BBS9
3	107522746	107523096	EH38E3529918	ENSG00000114439	BBX high mobility group box domain containing [Source:HGNC Symbol;Acc:HGNC:14422]	107522936	107811339	BBX
7	107579998	107580347	EH38E2580137	ENSG00000075790	B cell receptor associated protein 29 [Source:HGNC Symbol;Acc:HGNC:24131]	107580246	107629170	BCAP29
7	107580349	107580668	EH38E2580138	ENSG00000075790	B cell receptor associated protein 29 [Source:HGNC Symbol;Acc:HGNC:24131]	107580246	107629170	BCAP29
16	75248151	75248494	EH38E3191157	ENSG00000050820	BCAR1 scaffold protein, Cas family member [Source:HGNC Symbol;Acc:HGNC:971]	75228181	75268053	BCAR1
16	75251268	75251497	EH38E3191165	ENSG00000050820	BCAR1 scaffold protein, Cas family member [Source:HGNC Symbol;Acc:HGNC:971]	75228181	75268053	BCAR1
16	75251570	75251909	EH38E3191166	ENSG00000050820	BCAR1 scaffold protein, Cas family member [Source:HGNC Symbol;Acc:HGNC:971]	75228181	75268053	BCAR1
16	75264903	75265145	EH38E1828088	ENSG00000050820	BCAR1 scaffold protein, Cas family member [Source:HGNC Symbol;Acc:HGNC:971]	75228181	75268053	BCAR1
16	75265160	75265474	EH38E3191192	ENSG00000050820	BCAR1 scaffold protein, Cas family member [Source:HGNC Symbol;Acc:HGNC:971]	75228181	75268053	BCAR1
16	75265792	75266140	EH38E3191194	ENSG00000050820	BCAR1 scaffold protein, Cas family member [Source:HGNC Symbol;Acc:HGNC:971]	75228181	75268053	BCAR1
1	93614016	93614312	EH38E1368246	ENSG00000137936	BCAR3 adaptor protein, NSP family member [Source:HGNC Symbol;Acc:HGNC:973]	93561741	93847150	BCAR3
1	93846514	93846864	EH38E2825457	ENSG00000137936	BCAR3 adaptor protein, NSP family member [Source:HGNC Symbol;Acc:HGNC:973]	93561741	93847150	BCAR3
1	93847182	93847373	EH38E2825458	ENSG00000137936	BCAR3 adaptor protein, NSP family member [Source:HGNC Symbol;Acc:HGNC:973]	93561741	93847150	BCAR3
1	93681155	93681407	EH38E2825315	ENSG00000137936	BCAR3 adaptor protein, NSP family member [Source:HGNC Symbol;Acc:HGNC:973]	93561741	93847150	BCAR3
1	93681415	93681597	EH38E2825316	ENSG00000137936	BCAR3 adaptor protein, NSP family member [Source:HGNC Symbol;Acc:HGNC:973]	93561741	93847150	BCAR3
1	93681623	93681972	EH38E2825317	ENSG00000137936	BCAR3 adaptor protein, NSP family member [Source:HGNC Symbol;Acc:HGNC:973]	93561741	93847150	BCAR3
1	114581332	114581521	EH38E1378338	ENSG00000116752	BCAS2 pre-mRNA processing factor [Source:HGNC Symbol;Acc:HGNC:975]	114567557	114581629	BCAS2
1	114581557	114581907	EH38E1378339	ENSG00000116752	BCAS2 pre-mRNA processing factor [Source:HGNC Symbol;Acc:HGNC:975]	114567557	114581629	BCAS2
20	50794781	50795121	EH38E2120256	ENSG00000124243	breast carcinoma amplified sequence 4 [Source:HGNC Symbol;Acc:HGNC:14367]	50794894	50877177	BCAS4
12	24902842	24903192	EH38E3007677	ENSG00000060982	branched chain amino acid transaminase 1 [Source:HGNC Symbol;Acc:HGNC:976]	24810024	24949101	BCAT1
12	24902072	24902417	EH38E3007675	ENSG00000060982	branched chain amino acid transaminase 1 [Source:HGNC Symbol;Acc:HGNC:976]	24810024	24949101	BCAT1
12	24948756	24948939	EH38E1599412	ENSG00000060982	branched chain amino acid transaminase 1 [Source:HGNC Symbol;Acc:HGNC:976]	24810024	24949101	BCAT1
12	24948949	24949297	EH38E1599413	ENSG00000060982	branched chain amino acid transaminase 1 [Source:HGNC Symbol;Acc:HGNC:976]	24810024	24949101	BCAT1
6	80106378	80106728	EH38E3718058	ENSG00000083123	branched chain keto acid dehydrogenase E1 subunit beta [Source:HGNC Symbol;Acc:HGNC:987]	80106647	80346270	BCKDHB
16	31108225	31108510	EH38E3177497	ENSG00000103507	branched chain keto acid dehydrogenase kinase [Source:HGNC Symbol;Acc:HGNC:16902]	31106107	31112791	BCKDK
1	85276227	85276395	EH38E1363704	ENSG00000142867	BCL10 immune signaling adaptor [Source:HGNC Symbol;Acc:HGNC:989]	85265776	85276632	BCL10
1	85276560	85276910	EH38E2822189	ENSG00000142867	BCL10 immune signaling adaptor [Source:HGNC Symbol;Acc:HGNC:989]	85265776	85276632	BCL10
1	85276227	85276395	EH38E1363704	ENSG00000223653	BCL10 antisense RNA 1 [Source:HGNC Symbol;Acc:HGNC:55868]	85276388	85448124	BCL10-AS1
1	85276560	85276910	EH38E2822189	ENSG00000223653	BCL10 antisense RNA 1 [Source:HGNC Symbol;Acc:HGNC:55868]	85276388	85448124	BCL10-AS1
18	63319496	63319709	EH38E3273552	ENSG00000171791	BCL2 apoptosis regulator [Source:HGNC Symbol;Acc:HGNC:990]	63123346	63320128	BCL2
18	63319741	63319957	EH38E3273553	ENSG00000171791	BCL2 apoptosis regulator [Source:HGNC Symbol;Acc:HGNC:990]	63123346	63320128	BCL2
18	63320008	63320357	EH38E3273554	ENSG00000171791	BCL2 apoptosis regulator [Source:HGNC Symbol;Acc:HGNC:990]	63123346	63320128	BCL2
20	31722522	31722685	EH38E3426917	ENSG00000171552	BCL2 like 1 [Source:HGNC Symbol;Acc:HGNC:992]	31664452	31723989	BCL2L1
20	31722704	31723051	EH38E2106397	ENSG00000171552	BCL2 like 1 [Source:HGNC Symbol;Acc:HGNC:992]	31664452	31723989	BCL2L1
20	31723490	31723812	EH38E2106399	ENSG00000171552	BCL2 like 1 [Source:HGNC Symbol;Acc:HGNC:992]	31664452	31723989	BCL2L1
20	31723825	31724047	EH38E2106400	ENSG00000171552	BCL2 like 1 [Source:HGNC Symbol;Acc:HGNC:992]	31664452	31723989	BCL2L1
2	111120623	111120953	EH38E2024655	ENSG00000153094	BCL2 like 11 [Source:HGNC Symbol;Acc:HGNC:994]	111119378	111168444	BCL2L11
19	49665296	49665487	EH38E3313568	ENSG00000126453	BCL2 like 12 [Source:HGNC Symbol;Acc:HGNC:13787]	49665142	49673916	BCL2L12
19	49665548	49665698	EH38E3313569	ENSG00000126453	BCL2 like 12 [Source:HGNC Symbol;Acc:HGNC:13787]	49665142	49673916	BCL2L12
19	49665731	49666066	EH38E3313570	ENSG00000126453	BCL2 like 12 [Source:HGNC Symbol;Acc:HGNC:13787]	49665142	49673916	BCL2L12
19	49666112	49666280	EH38E1961101	ENSG00000126453	BCL2 like 12 [Source:HGNC Symbol;Acc:HGNC:13787]	49665142	49673916	BCL2L12
22	17628476	17628668	EH38E2148774	ENSG00000099968	BCL2 like 13 [Source:HGNC Symbol;Acc:HGNC:17164]	17628855	17730855	BCL2L13
22	17628676	17629026	EH38E2148775	ENSG00000099968	BCL2 like 13 [Source:HGNC Symbol;Acc:HGNC:17164]	17628855	17730855	BCL2L13
22	17629027	17629205	EH38E3466071	ENSG00000099968	BCL2 like 13 [Source:HGNC Symbol;Acc:HGNC:17164]	17628855	17730855	BCL2L13
22	17638528	17638872	EH38E2148786	ENSG00000099968	BCL2 like 13 [Source:HGNC Symbol;Acc:HGNC:17164]	17628855	17730855	BCL2L13
14	23302060	23302215	EH38E3086858	ENSG00000129473	BCL2 like 2 [Source:HGNC Symbol;Acc:HGNC:995]	23298790	23311751	BCL2L2
14	23302273	23302529	EH38E3086859	ENSG00000129473	BCL2 like 2 [Source:HGNC Symbol;Acc:HGNC:995]	23298790	23311751	BCL2L2
14	23302738	23303087	EH38E1703001	ENSG00000129473	BCL2 like 2 [Source:HGNC Symbol;Acc:HGNC:995]	23298790	23311751	BCL2L2
14	23306638	23306982	EH38E3086863	ENSG00000129473	BCL2 like 2 [Source:HGNC Symbol;Acc:HGNC:995]	23298790	23311751	BCL2L2
14	23306993	23307160	EH38E3086864	ENSG00000129473	BCL2 like 2 [Source:HGNC Symbol;Acc:HGNC:995]	23298790	23311751	BCL2L2
14	23321022	23321372	EH38E3086872	ENSG00000258643	BCL2L2-PABPN1 readthrough [Source:HGNC Symbol;Acc:HGNC:42959]	23306833	23326175	BCL2L2-PABPN1
14	23321695	23321994	EH38E3086873	ENSG00000258643	BCL2L2-PABPN1 readthrough [Source:HGNC Symbol;Acc:HGNC:42959]	23306833	23326175	BCL2L2-PABPN1
14	23322009	23322186	EH38E3086874	ENSG00000258643	BCL2L2-PABPN1 readthrough [Source:HGNC Symbol;Acc:HGNC:42959]	23306833	23326175	BCL2L2-PABPN1
14	23306638	23306982	EH38E3086863	ENSG00000258643	BCL2L2-PABPN1 readthrough [Source:HGNC Symbol;Acc:HGNC:42959]	23306833	23326175	BCL2L2-PABPN1
14	23306993	23307160	EH38E3086864	ENSG00000258643	BCL2L2-PABPN1 readthrough [Source:HGNC Symbol;Acc:HGNC:42959]	23306833	23326175	BCL2L2-PABPN1
19	44748381	44748731	EH38E3308929	ENSG00000069399	BCL3 transcription coactivator [Source:HGNC Symbol;Acc:HGNC:998]	44747705	44760044	BCL3
19	44748785	44749019	EH38E3308930	ENSG00000069399	BCL3 transcription coactivator [Source:HGNC Symbol;Acc:HGNC:998]	44747705	44760044	BCL3
19	44758366	44758568	EH38E3308955	ENSG00000069399	BCL3 transcription coactivator [Source:HGNC Symbol;Acc:HGNC:998]	44747705	44760044	BCL3
3	187745340	187745649	EH38E3559818	ENSG00000113916	BCL6 transcription repressor [Source:HGNC Symbol;Acc:HGNC:1001]	187721377	187745725	BCL6
3	187745652	187745856	EH38E3559819	ENSG00000113916	BCL6 transcription repressor [Source:HGNC Symbol;Acc:HGNC:1001]	187721377	187745725	BCL6
3	187743589	187743936	EH38E3559816	ENSG00000113916	BCL6 transcription repressor [Source:HGNC Symbol;Acc:HGNC:1001]	187721377	187745725	BCL6
12	122021740	122022013	EH38E3047021	ENSG00000110987	BAF chromatin remodeling complex subunit BCL7A [Source:HGNC Symbol;Acc:HGNC:1004]	122019422	122062044	BCL7A
7	73557532	73557881	EH38E3779334	ENSG00000106635	BAF chromatin remodeling complex subunit BCL7B [Source:HGNC Symbol;Acc:HGNC:1005]	73536356	73557690	BCL7B
16	30875214	30875564	EH38E3177242	ENSG00000099385	BAF chromatin remodeling complex subunit BCL7C [Source:HGNC Symbol;Acc:HGNC:1006]	30833626	30894302	BCL7C
16	30875566	30875727	EH38E1811786	ENSG00000099385	BAF chromatin remodeling complex subunit BCL7C [Source:HGNC Symbol;Acc:HGNC:1006]	30833626	30894302	BCL7C
16	30893709	30893869	EH38E3177257	ENSG00000099385	BAF chromatin remodeling complex subunit BCL7C [Source:HGNC Symbol;Acc:HGNC:1006]	30833626	30894302	BCL7C
16	30893984	30894334	EH38E1811804	ENSG00000099385	BAF chromatin remodeling complex subunit BCL7C [Source:HGNC Symbol;Acc:HGNC:1006]	30833626	30894302	BCL7C
1	147541164	147541514	EH38E2835998	ENSG00000116128	BCL9 transcription coactivator [Source:HGNC Symbol;Acc:HGNC:1008]	147541501	147626216	BCL9
11	118910426	118910775	EH38E2988389	ENSG00000186174	BCL9 like [Source:HGNC Symbol;Acc:HGNC:23688]	118893875	118925926	BCL9L
11	118910781	118910933	EH38E2988390	ENSG00000186174	BCL9 like [Source:HGNC Symbol;Acc:HGNC:23688]	118893875	118925926	BCL9L
6	136289732	136290082	EH38E3734796	ENSG00000029363	BCL2 associated transcription factor 1 [Source:HGNC Symbol;Acc:HGNC:16863]	136256627	136289851	BCLAF1
11	112175283	112175627	EH38E1569890	ENSG00000197580	beta-carotene oxygenase 2 [Source:HGNC Symbol;Acc:HGNC:18503]	112175510	112224699	BCO2
11	112175665	112175880	EH38E1569891	ENSG00000197580	beta-carotene oxygenase 2 [Source:HGNC Symbol;Acc:HGNC:18503]	112175510	112224699	BCO2
22	23179931	23180272	EH38E3470898	ENSG00000186716	BCR activator of RhoGEF and GTPase [Source:HGNC Symbol;Acc:HGNC:1014]	23179704	23318037	BCR
22	23180359	23180653	EH38E3470899	ENSG00000186716	BCR activator of RhoGEF and GTPase [Source:HGNC Symbol;Acc:HGNC:1014]	23179704	23318037	BCR
22	23179931	23180272	EH38E3470898	ENSG00000236794	BCR pseudogene 8 [Source:HGNC Symbol;Acc:HGNC:39076]	23179918	23180172	BCRP8
22	23180359	23180653	EH38E3470899	ENSG00000236794	BCR pseudogene 8 [Source:HGNC Symbol;Acc:HGNC:39076]	23179918	23180172	BCRP8
4	103077021	103077227	EH38E2316892	ENSG00000164039	3-hydroxybutyrate dehydrogenase 2 [Source:HGNC Symbol;Acc:HGNC:32389]	103077592	103099870	BDH2
14	96204574	96204885	EH38E3114068	ENSG00000168398	bradykinin receptor B2 [Source:HGNC Symbol;Acc:HGNC:1030]	96204679	96244166	BDKRB2
11	27699669	27699870	EH38E1528824	ENSG00000176697	brain derived neurotrophic factor [Source:HGNC Symbol;Acc:HGNC:1033]	27654893	27722058	BDNF
11	27700310	27700658	EH38E2950460	ENSG00000176697	brain derived neurotrophic factor [Source:HGNC Symbol;Acc:HGNC:1033]	27654893	27722058	BDNF
11	27699669	27699870	EH38E1528824	ENSG00000245573	BDNF antisense RNA [Source:HGNC Symbol;Acc:HGNC:20608]	27506830	27698231	BDNF-AS
11	27506607	27506955	EH38E2950402	ENSG00000245573	BDNF antisense RNA [Source:HGNC Symbol;Acc:HGNC:20608]	27506830	27698231	BDNF-AS
17	42823960	42824151	EH38E1863902	ENSG00000126581	beclin 1 [Source:HGNC Symbol;Acc:HGNC:1034]	42810134	42833350	BECN1
17	42824167	42824517	EH38E3224464	ENSG00000126581	beclin 1 [Source:HGNC Symbol;Acc:HGNC:1034]	42810134	42833350	BECN1
17	42832999	42833260	EH38E3224469	ENSG00000126581	beclin 1 [Source:HGNC Symbol;Acc:HGNC:1034]	42810134	42833350	BECN1
17	42833262	42833517	EH38E3224470	ENSG00000126581	beclin 1 [Source:HGNC Symbol;Acc:HGNC:1034]	42810134	42833350	BECN1
6	107114231	107114548	EH38E3724723	ENSG00000178409	BEN domain containing 3 [Source:HGNC Symbol;Acc:HGNC:23040]	107065182	107115515	BEND3
6	107115152	107115478	EH38E3724725	ENSG00000178409	BEN domain containing 3 [Source:HGNC Symbol;Acc:HGNC:23040]	107065182	107115515	BEND3
6	107115592	107115756	EH38E3724726	ENSG00000178409	BEN domain containing 3 [Source:HGNC Symbol;Acc:HGNC:23040]	107065182	107115515	BEND3
6	56954943	56955154	EH38E3714177	ENSG00000151917	BEN domain containing 6 [Source:HGNC Symbol;Acc:HGNC:20871]	56955107	57027346	BEND6
6	56955159	56955471	EH38E3714178	ENSG00000151917	BEN domain containing 6 [Source:HGNC Symbol;Acc:HGNC:20871]	56955107	57027346	BEND6
11	61955032	61955378	EH38E2961142	ENSG00000167995	bestrophin 1 [Source:HGNC Symbol;Acc:HGNC:12703]	61950063	61965515	BEST1
7	94004176	94004524	EH38E3786267	ENSG00000105829	Bet1 golgi vesicular membrane trafficking protein [Source:HGNC Symbol;Acc:HGNC:14562]	93962762	94004382	BET1
7	94004176	94004524	EH38E3786267	ENSG00000236861	BET1 antisense RNA 1 [Source:HGNC Symbol;Acc:HGNC:40690]	93969442	94011113	BET1-AS1
11	207062	207341	EH38E2937124	ENSG00000177951	Bet1 golgi vesicular membrane trafficking protein like [Source:HGNC Symbol;Acc:HGNC:19348]	167784	207399	BET1L
11	207425	207775	EH38E2937125	ENSG00000177951	Bet1 golgi vesicular membrane trafficking protein like [Source:HGNC Symbol;Acc:HGNC:19348]	167784	207399	BET1L
11	208570	208920	EH38E2937128	ENSG00000177951	Bet1 golgi vesicular membrane trafficking protein like [Source:HGNC Symbol;Acc:HGNC:19348]	167784	207399	BET1L
20	17531321	17531667	EH38E3421937	ENSG00000125864	beaded filament structural protein 1 [Source:HGNC Symbol;Acc:HGNC:1040]	17493905	17569220	BFSP1
20	17569776	17570119	EH38E2100727	ENSG00000125864	beaded filament structural protein 1 [Source:HGNC Symbol;Acc:HGNC:1040]	17493905	17569220	BFSP1
3	4979375	4979584	EH38E3492978	ENSG00000134107	basic helix-loop-helix family member e40 [Source:HGNC Symbol;Acc:HGNC:1046]	4979437	4985323	BHLHE40
3	4980341	4980600	EH38E3492981	ENSG00000134107	basic helix-loop-helix family member e40 [Source:HGNC Symbol;Acc:HGNC:1046]	4979437	4985323	BHLHE40
3	4979375	4979584	EH38E3492978	ENSG00000235831	BHLHE40 antisense RNA 1 [Source:HGNC Symbol;Acc:HGNC:44471]	4896806	4980414	BHLHE40-AS1
3	4980341	4980600	EH38E3492981	ENSG00000235831	BHLHE40 antisense RNA 1 [Source:HGNC Symbol;Acc:HGNC:44471]	4896806	4980414	BHLHE40-AS1
12	26124960	26125310	EH38E3008212	ENSG00000123095	basic helix-loop-helix family member e41 [Source:HGNC Symbol;Acc:HGNC:16617]	26120030	26125037	BHLHE41
12	26125935	26126285	EH38E3008215	ENSG00000123095	basic helix-loop-helix family member e41 [Source:HGNC Symbol;Acc:HGNC:16617]	26120030	26125037	BHLHE41
12	26126482	26126824	EH38E3008216	ENSG00000123095	basic helix-loop-helix family member e41 [Source:HGNC Symbol;Acc:HGNC:16617]	26120030	26125037	BHLHE41
10	58512662	58513003	EH38E2901904	ENSG00000122870	BicC family RNA binding protein 1 [Source:HGNC Symbol;Acc:HGNC:19351]	58512872	58831435	BICC1
12	32107052	32107396	EH38E3010518	ENSG00000151746	BICD cargo adaptor 1 [Source:HGNC Symbol;Acc:HGNC:1049]	32106835	32383633	BICD1
12	32107473	32107745	EH38E3010519	ENSG00000151746	BICD cargo adaptor 1 [Source:HGNC Symbol;Acc:HGNC:1049]	32106835	32383633	BICD1
12	32107052	32107396	EH38E3010518	ENSG00000257530	BICD1 antisense RNA 1 [Source:HGNC Symbol;Acc:HGNC:55475]	32104117	32107528	BICD1-AS1
12	32107473	32107745	EH38E3010519	ENSG00000257530	BICD1 antisense RNA 1 [Source:HGNC Symbol;Acc:HGNC:55475]	32104117	32107528	BICD1-AS1
9	92764529	92764760	EH38E3893714	ENSG00000185963	BICD cargo adaptor 2 [Source:HGNC Symbol;Acc:HGNC:17208]	92711363	92764833	BICD2
9	92764850	92765200	EH38E3893715	ENSG00000185963	BICD cargo adaptor 2 [Source:HGNC Symbol;Acc:HGNC:17208]	92711363	92764833	BICD2
19	47608015	47608341	EH38E3311655	ENSG00000063169	BRD4 interacting chromatin remodeling complex associated protein [Source:HGNC Symbol;Acc:HGNC:4332]	47608196	47703277	BICRA
19	47608423	47608597	EH38E1959408	ENSG00000063169	BRD4 interacting chromatin remodeling complex associated protein [Source:HGNC Symbol;Acc:HGNC:4332]	47608196	47703277	BICRA
6	42820967	42821317	EH38E2468032	ENSG00000112624	BICRA like chromatin remodeling complex associated protein [Source:HGNC Symbol;Acc:HGNC:21111]	42782052	42868558	BICRAL
2	127106696	127106926	EH38E3370144	ENSG00000136717	bridging integrator 1 [Source:HGNC Symbol;Acc:HGNC:1052]	127048027	127107288	BIN1
2	127107120	127107467	EH38E2031042	ENSG00000136717	bridging integrator 1 [Source:HGNC Symbol;Acc:HGNC:1052]	127048027	127107288	BIN1
8	22669010	22669357	EH38E3822574	ENSG00000147439	bridging integrator 3 [Source:HGNC Symbol;Acc:HGNC:1054]	22620418	22669148	BIN3
11	102347037	102347384	EH38E2981313	ENSG00000110330	baculoviral IAP repeat containing 2 [Source:HGNC Symbol;Acc:HGNC:590]	102347211	102378670	BIRC2
11	102317260	102317609	EH38E2981294	ENSG00000023445	baculoviral IAP repeat containing 3 [Source:HGNC Symbol;Acc:HGNC:591]	102317484	102339403	BIRC3
2	32356867	32357217	EH38E1985937	ENSG00000115760	baculoviral IAP repeat containing 6 [Source:HGNC Symbol;Acc:HGNC:13516]	32357023	32619571	BIRC6
19	17419757	17420105	EH38E1943408	ENSG00000282851	BST2 interferon stimulated positive regulator [Source:HGNC Symbol;Acc:HGNC:51290]	17405686	17419324	BISPR
19	17420201	17420420	EH38E3295065	ENSG00000282851	BST2 interferon stimulated positive regulator [Source:HGNC Symbol;Acc:HGNC:51290]	17405686	17419324	BISPR
13	102798715	102798916	EH38E3079115	ENSG00000134897	basic, immunoglobulin-like variable motif containing [Source:HGNC Symbol;Acc:HGNC:16034]	102799119	102841533	BIVM
13	102798920	102799202	EH38E3079116	ENSG00000134897	basic, immunoglobulin-like variable motif containing [Source:HGNC Symbol;Acc:HGNC:16034]	102799119	102841533	BIVM
13	102799234	102799409	EH38E3079117	ENSG00000134897	basic, immunoglobulin-like variable motif containing [Source:HGNC Symbol;Acc:HGNC:16034]	102799119	102841533	BIVM
13	102800201	102800495	EH38E3079121	ENSG00000134897	basic, immunoglobulin-like variable motif containing [Source:HGNC Symbol;Acc:HGNC:16034]	102799119	102841533	BIVM
13	102800503	102800662	EH38E3079122	ENSG00000134897	basic, immunoglobulin-like variable motif containing [Source:HGNC Symbol;Acc:HGNC:16034]	102799119	102841533	BIVM
13	102800712	102800913	EH38E1694478	ENSG00000134897	basic, immunoglobulin-like variable motif containing [Source:HGNC Symbol;Acc:HGNC:16034]	102799119	102841533	BIVM
13	102845584	102845934	EH38E3079141	ENSG00000270181	BIVM-ERCC5 readthrough [Source:HGNC Symbol;Acc:HGNC:43690]	102799110	102875994	BIVM-ERCC5
13	102845946	102846125	EH38E3079142	ENSG00000270181	BIVM-ERCC5 readthrough [Source:HGNC Symbol;Acc:HGNC:43690]	102799110	102875994	BIVM-ERCC5
13	102798715	102798916	EH38E3079115	ENSG00000270181	BIVM-ERCC5 readthrough [Source:HGNC Symbol;Acc:HGNC:43690]	102799110	102875994	BIVM-ERCC5
13	102798920	102799202	EH38E3079116	ENSG00000270181	BIVM-ERCC5 readthrough [Source:HGNC Symbol;Acc:HGNC:43690]	102799110	102875994	BIVM-ERCC5
13	102799234	102799409	EH38E3079117	ENSG00000270181	BIVM-ERCC5 readthrough [Source:HGNC Symbol;Acc:HGNC:43690]	102799110	102875994	BIVM-ERCC5
13	102800201	102800495	EH38E3079121	ENSG00000270181	BIVM-ERCC5 readthrough [Source:HGNC Symbol;Acc:HGNC:43690]	102799110	102875994	BIVM-ERCC5
13	102800503	102800662	EH38E3079122	ENSG00000270181	BIVM-ERCC5 readthrough [Source:HGNC Symbol;Acc:HGNC:43690]	102799110	102875994	BIVM-ERCC5
13	102800712	102800913	EH38E1694478	ENSG00000270181	BIVM-ERCC5 readthrough [Source:HGNC Symbol;Acc:HGNC:43690]	102799110	102875994	BIVM-ERCC5
20	37527452	37527664	EH38E3430998	ENSG00000166619	BLCAP apoptosis inducing factor [Source:HGNC Symbol;Acc:HGNC:1055]	37492472	37527931	BLCAP
20	37527745	37528032	EH38E3430999	ENSG00000166619	BLCAP apoptosis inducing factor [Source:HGNC Symbol;Acc:HGNC:1055]	37492472	37527931	BLCAP
15	90717083	90717429	EH38E3154673	ENSG00000197299	BLM RecQ like helicase [Source:HGNC Symbol;Acc:HGNC:1058]	90717346	90816166	BLM
17	30291696	30291902	EH38E3216934	ENSG00000108578	bleomycin hydrolase [Source:HGNC Symbol;Acc:HGNC:1059]	30248203	30292056	BLMH
17	30291947	30292282	EH38E3216935	ENSG00000108578	bleomycin hydrolase [Source:HGNC Symbol;Acc:HGNC:1059]	30248203	30292056	BLMH
12	55715891	55716221	EH38E3019987	ENSG00000135441	biogenesis of lysosomal organelles complex 1 subunit 1 [Source:HGNC Symbol;Acc:HGNC:4200]	55716038	55720087	BLOC1S1
12	55716316	55716665	EH38E3019988	ENSG00000135441	biogenesis of lysosomal organelles complex 1 subunit 1 [Source:HGNC Symbol;Acc:HGNC:4200]	55716038	55720087	BLOC1S1
10	100286091	100286338	EH38E2920076	ENSG00000196072	biogenesis of lysosomal organelles complex 1 subunit 2 [Source:HGNC Symbol;Acc:HGNC:20984]	100273280	100286680	BLOC1S2
10	100286346	100286518	EH38E2920077	ENSG00000196072	biogenesis of lysosomal organelles complex 1 subunit 2 [Source:HGNC Symbol;Acc:HGNC:20984]	100273280	100286680	BLOC1S2
10	100286529	100286853	EH38E2920078	ENSG00000196072	biogenesis of lysosomal organelles complex 1 subunit 2 [Source:HGNC Symbol;Acc:HGNC:20984]	100273280	100286680	BLOC1S2
19	45178638	45178844	EH38E3309398	ENSG00000189114	biogenesis of lysosomal organelles complex 1 subunit 3 [Source:HGNC Symbol;Acc:HGNC:20914]	45178784	45216933	BLOC1S3
19	45178890	45179041	EH38E3309399	ENSG00000189114	biogenesis of lysosomal organelles complex 1 subunit 3 [Source:HGNC Symbol;Acc:HGNC:20914]	45178784	45216933	BLOC1S3
19	45179134	45179293	EH38E1957254	ENSG00000189114	biogenesis of lysosomal organelles complex 1 subunit 3 [Source:HGNC Symbol;Acc:HGNC:20914]	45178784	45216933	BLOC1S3
4	6715944	6716294	EH38E2278423	ENSG00000186222	biogenesis of lysosomal organelles complex 1 subunit 4 [Source:HGNC Symbol;Acc:HGNC:24206]	6716174	6717664	BLOC1S4
6	8064324	8064672	EH38E3689525	ENSG00000188428	biogenesis of lysosomal organelles complex 1 subunit 5 [Source:HGNC Symbol;Acc:HGNC:18561]	8013567	8064396	BLOC1S5
6	7910004	7910316	EH38E3689454	ENSG00000259040	BLOC1S5-TXNDC5 readthrough (NMD candidate) [Source:HGNC Symbol;Acc:HGNC:42001]	7881522	8064364	BLOC1S5-TXNDC5
6	7910661	7911010	EH38E3689456	ENSG00000259040	BLOC1S5-TXNDC5 readthrough (NMD candidate) [Source:HGNC Symbol;Acc:HGNC:42001]	7881522	8064364	BLOC1S5-TXNDC5
6	7909805	7909965	EH38E3689453	ENSG00000259040	BLOC1S5-TXNDC5 readthrough (NMD candidate) [Source:HGNC Symbol;Acc:HGNC:42001]	7881522	8064364	BLOC1S5-TXNDC5
6	8064324	8064672	EH38E3689525	ENSG00000259040	BLOC1S5-TXNDC5 readthrough (NMD candidate) [Source:HGNC Symbol;Acc:HGNC:42001]	7881522	8064364	BLOC1S5-TXNDC5
15	45587092	45587442	EH38E3132043	ENSG00000104164	biogenesis of lysosomal organelles complex 1 subunit 6 [Source:HGNC Symbol;Acc:HGNC:8549]	45587214	45615945	BLOC1S6
15	45587499	45587751	EH38E1758956	ENSG00000104164	biogenesis of lysosomal organelles complex 1 subunit 6 [Source:HGNC Symbol;Acc:HGNC:8549]	45587214	45615945	BLOC1S6
15	45587753	45587957	EH38E3132044	ENSG00000104164	biogenesis of lysosomal organelles complex 1 subunit 6 [Source:HGNC Symbol;Acc:HGNC:8549]	45587214	45615945	BLOC1S6
17	28645076	28645426	EH38E3215756	ENSG00000007202	bridge-like lipid transfer protein family member 2 [Source:HGNC Symbol;Acc:HGNC:28960]	28614446	28645454	BLTP2
17	28645455	28645617	EH38E3215757	ENSG00000007202	bridge-like lipid transfer protein family member 2 [Source:HGNC Symbol;Acc:HGNC:28960]	28614446	28645454	BLTP2
12	100142723	100143070	EH38E3035721	ENSG00000111647	bridge-like lipid transfer protein family member 3B [Source:HGNC Symbol;Acc:HGNC:29102]	100028455	100142874	BLTP3B
19	40465497	40465650	EH38E3306115	ENSG00000090013	biliverdin reductase B [Source:HGNC Symbol;Acc:HGNC:1063]	40447765	40465764	BLVRB
19	40465754	40466098	EH38E3306116	ENSG00000090013	biliverdin reductase B [Source:HGNC Symbol;Acc:HGNC:1063]	40447765	40465764	BLVRB
19	40466174	40466524	EH38E1954106	ENSG00000090013	biliverdin reductase B [Source:HGNC Symbol;Acc:HGNC:1063]	40447765	40465764	BLVRB
19	40466695	40466993	EH38E3306117	ENSG00000090013	biliverdin reductase B [Source:HGNC Symbol;Acc:HGNC:1063]	40447765	40465764	BLVRB
19	40466997	40467201	EH38E3306118	ENSG00000090013	biliverdin reductase B [Source:HGNC Symbol;Acc:HGNC:1063]	40447765	40465764	BLVRB
19	40467233	40467446	EH38E3306119	ENSG00000090013	biliverdin reductase B [Source:HGNC Symbol;Acc:HGNC:1063]	40447765	40465764	BLVRB
1	169367676	169368026	EH38E2847081	ENSG00000117475	basic leucine zipper nuclear factor 1 [Source:HGNC Symbol;Acc:HGNC:1065]	169367970	169396540	BLZF1
1	169368101	169368252	EH38E1396012	ENSG00000117475	basic leucine zipper nuclear factor 1 [Source:HGNC Symbol;Acc:HGNC:1065]	169367970	169396540	BLZF1
11	13277451	13277795	EH38E2945922	ENSG00000133794	basic helix-loop-helix ARNT like 1 [Source:HGNC Symbol;Acc:HGNC:701]	13276652	13387266	BMAL1
12	27332750	27333058	EH38E3008746	ENSG00000029153	basic helix-loop-helix ARNT like 2 [Source:HGNC Symbol;Acc:HGNC:18984]	27332836	27425289	BMAL2
12	27333065	27333222	EH38E3008747	ENSG00000029153	basic helix-loop-helix ARNT like 2 [Source:HGNC Symbol;Acc:HGNC:18984]	27332836	27425289	BMAL2
15	40108771	40109121	EH38E3129085	ENSG00000104081	Bcl2 modifying factor [Source:HGNC Symbol;Acc:HGNC:24132]	40087890	40108892	BMF
10	22320988	22321236	EH38E2890469	ENSG00000168283	BMI1 proto-oncogene, polycomb ring finger [Source:HGNC Symbol;Acc:HGNC:1066]	22321099	22331484	BMI1
8	22165168	22165507	EH38E3822029	ENSG00000168487	bone morphogenetic protein 1 [Source:HGNC Symbol;Acc:HGNC:1067]	22165140	22212326	BMP1
20	6767432	6767779	EH38E2095662	ENSG00000125845	bone morphogenetic protein 2 [Source:HGNC Symbol;Acc:HGNC:1069]	6767686	6780246	BMP2
4	78775855	78776137	EH38E3590856	ENSG00000138756	BMP2 inducible kinase [Source:HGNC Symbol;Acc:HGNC:18041]	78776342	78916365	BMP2K
4	78776143	78776450	EH38E3590857	ENSG00000138756	BMP2 inducible kinase [Source:HGNC Symbol;Acc:HGNC:18041]	78776342	78916365	BMP2K
4	78776468	78776627	EH38E3590858	ENSG00000138756	BMP2 inducible kinase [Source:HGNC Symbol;Acc:HGNC:18041]	78776342	78916365	BMP2K
4	78775855	78776137	EH38E3590856	ENSG00000260278	BMP2K divergent transcript [Source:HGNC Symbol;Acc:HGNC:55396]	78773654	78775973	BMP2K-DT
4	78776143	78776450	EH38E3590857	ENSG00000260278	BMP2K divergent transcript [Source:HGNC Symbol;Acc:HGNC:55396]	78773654	78775973	BMP2K-DT
4	78776468	78776627	EH38E3590858	ENSG00000260278	BMP2K divergent transcript [Source:HGNC Symbol;Acc:HGNC:55396]	78773654	78775973	BMP2K-DT
14	53953385	53953723	EH38E3095473	ENSG00000125378	bone morphogenetic protein 4 [Source:HGNC Symbol;Acc:HGNC:1071]	53949736	53958761	BMP4
6	7725857	7726204	EH38E3689363	ENSG00000153162	bone morphogenetic protein 6 [Source:HGNC Symbol;Acc:HGNC:1073]	7726099	7881728	BMP6
7	33904647	33904808	EH38E3766803	ENSG00000164619	BMP binding endothelial regulator [Source:HGNC Symbol;Acc:HGNC:24154]	33904308	34156427	BMPER
7	33904860	33905193	EH38E3766804	ENSG00000164619	BMP binding endothelial regulator [Source:HGNC Symbol;Acc:HGNC:24154]	33904308	34156427	BMPER
7	33905232	33905575	EH38E3766805	ENSG00000164619	BMP binding endothelial regulator [Source:HGNC Symbol;Acc:HGNC:24154]	33904308	34156427	BMPER
7	33905769	33905971	EH38E3766806	ENSG00000164619	BMP binding endothelial regulator [Source:HGNC Symbol;Acc:HGNC:24154]	33904308	34156427	BMPER
10	86756059	86756232	EH38E1485466	ENSG00000107779	bone morphogenetic protein receptor type 1A [Source:HGNC Symbol;Acc:HGNC:1076]	86756596	86932825	BMPR1A
10	86756326	86756676	EH38E2914286	ENSG00000107779	bone morphogenetic protein receptor type 1A [Source:HGNC Symbol;Acc:HGNC:1076]	86756596	86932825	BMPR1A
4	94757721	94757889	EH38E3595642	ENSG00000138696	bone morphogenetic protein receptor type 1B [Source:HGNC Symbol;Acc:HGNC:1077]	94757955	95158448	BMPR1B
4	94757898	94758237	EH38E3595643	ENSG00000138696	bone morphogenetic protein receptor type 1B [Source:HGNC Symbol;Acc:HGNC:1077]	94757955	95158448	BMPR1B
4	94757721	94757889	EH38E3595642	ENSG00000249599	BMPR1B divergent transcript [Source:HGNC Symbol;Acc:HGNC:50864]	94743668	94757681	BMPR1B-DT
4	94757898	94758237	EH38E3595643	ENSG00000249599	BMPR1B divergent transcript [Source:HGNC Symbol;Acc:HGNC:50864]	94743668	94757681	BMPR1B-DT
2	202375586	202375929	EH38E2066746	ENSG00000204217	bone morphogenetic protein receptor type 2 [Source:HGNC Symbol;Acc:HGNC:1078]	202376327	202567751	BMPR2
2	202376010	202376359	EH38E2066747	ENSG00000204217	bone morphogenetic protein receptor type 2 [Source:HGNC Symbol;Acc:HGNC:1078]	202376327	202567751	BMPR2
2	202376434	202376587	EH38E3394585	ENSG00000204217	bone morphogenetic protein receptor type 2 [Source:HGNC Symbol;Acc:HGNC:1078]	202376327	202567751	BMPR2
2	202377404	202377753	EH38E3394589	ENSG00000204217	bone morphogenetic protein receptor type 2 [Source:HGNC Symbol;Acc:HGNC:1078]	202376327	202567751	BMPR2
10	42782483	42782827	EH38E1463553	ENSG00000165733	BMS1 ribosome biogenesis factor [Source:HGNC Symbol;Acc:HGNC:23505]	42782795	42834937	BMS1
7	112939694	112939847	EH38E3794390	ENSG00000164603	base methyltransferase of 25S rRNA 2 homolog [Source:HGNC Symbol;Acc:HGNC:26475]	112819147	112939875	BMT2
7	112939873	112940221	EH38E3794391	ENSG00000164603	base methyltransferase of 25S rRNA 2 homolog [Source:HGNC Symbol;Acc:HGNC:26475]	112819147	112939875	BMT2
9	16726714	16727033	EH38E3876161	ENSG00000173068	basonuclin 2 [Source:HGNC Symbol;Acc:HGNC:30988]	16409503	16870843	BNC2
9	16705018	16705178	EH38E2684581	ENSG00000173068	basonuclin 2 [Source:HGNC Symbol;Acc:HGNC:30988]	16409503	16870843	BNC2
9	16870542	16870892	EH38E3876214	ENSG00000173068	basonuclin 2 [Source:HGNC Symbol;Acc:HGNC:30988]	16409503	16870843	BNC2
9	16726714	16727033	EH38E3876161	ENSG00000234779	BNC2 antisense RNA 1 [Source:HGNC Symbol;Acc:HGNC:53727]	16726814	16727524	BNC2-AS1
5	173144319	173144669	EH38E3679307	ENSG00000113734	BCL2 interacting protein 1 [Source:HGNC Symbol;Acc:HGNC:1082]	173144442	173164387	BNIP1
5	173144841	173145176	EH38E3679309	ENSG00000113734	BCL2 interacting protein 1 [Source:HGNC Symbol;Acc:HGNC:1082]	173144442	173164387	BNIP1
15	59688828	59689175	EH38E1766471	ENSG00000140299	BCL2 interacting protein 2 [Source:HGNC Symbol;Acc:HGNC:1083]	59659146	59689339	BNIP2
15	59689270	59689620	EH38E3137258	ENSG00000140299	BCL2 interacting protein 2 [Source:HGNC Symbol;Acc:HGNC:1083]	59659146	59689339	BNIP2
10	131981915	131982265	EH38E2934976	ENSG00000176171	BCL2 interacting protein 3 [Source:HGNC Symbol;Acc:HGNC:1084]	131967684	131981967	BNIP3
8	26382676	26382859	EH38E3824345	ENSG00000104765	BCL2 interacting protein 3 like [Source:HGNC Symbol;Acc:HGNC:1085]	26383054	26505636	BNIP3L
8	26382869	26383186	EH38E3824346	ENSG00000104765	BCL2 interacting protein 3 like [Source:HGNC Symbol;Acc:HGNC:1085]	26383054	26505636	BNIP3L
8	26383207	26383367	EH38E3824347	ENSG00000104765	BCL2 interacting protein 3 like [Source:HGNC Symbol;Acc:HGNC:1085]	26383054	26505636	BNIP3L
8	26383420	26383760	EH38E3824348	ENSG00000104765	BCL2 interacting protein 3 like [Source:HGNC Symbol;Acc:HGNC:1085]	26383054	26505636	BNIP3L
3	113211331	113211606	EH38E2227793	ENSG00000144857	BOC cell adhesion associated, oncogene regulated [Source:HGNC Symbol;Acc:HGNC:17173]	113211003	113287459	BOC
3	113212324	113212666	EH38E2227796	ENSG00000144857	BOC cell adhesion associated, oncogene regulated [Source:HGNC Symbol;Acc:HGNC:17173]	113211003	113287459	BOC
5	173616310	173616486	EH38E3679603	ENSG00000145919	biorientation of chromosomes in cell division 1 [Source:HGNC Symbol;Acc:HGNC:25114]	173607145	173616659	BOD1
5	173616591	173616939	EH38E3679604	ENSG00000145919	biorientation of chromosomes in cell division 1 [Source:HGNC Symbol;Acc:HGNC:25114]	173607145	173616659	BOD1
4	13627636	13627984	EH38E2282175	ENSG00000038219	biorientation of chromosomes in cell division 1 like 1 [Source:HGNC Symbol;Acc:HGNC:31792]	13568738	13627725	BOD1L1
2	241558551	241558857	EH38E3414264	ENSG00000176720	BCL2 family apoptosis regulator BOK [Source:HGNC Symbol;Acc:HGNC:1087]	241551424	241574131	BOK
2	241558862	241559211	EH38E3414265	ENSG00000176720	BCL2 family apoptosis regulator BOK [Source:HGNC Symbol;Acc:HGNC:1087]	241551424	241574131	BOK
2	241558551	241558857	EH38E3414264	ENSG00000234235	BOK antisense RNA 1 [Source:HGNC Symbol;Acc:HGNC:35125]	241544403	241558977	BOK-AS1
2	241558862	241559211	EH38E3414265	ENSG00000234235	BOK antisense RNA 1 [Source:HGNC Symbol;Acc:HGNC:35125]	241544403	241558977	BOK-AS1
1	149887923	149888273	EH38E1383197	ENSG00000178096	bolA family member 1 [Source:HGNC Symbol;Acc:HGNC:24263]	149887890	149900798	BOLA1
2	74147820	74148170	EH38E3352868	ENSG00000163170	bolA family member 3 [Source:HGNC Symbol;Acc:HGNC:24415]	74135400	74147912	BOLA3
2	74147820	74148170	EH38E3352868	ENSG00000225439	BOLA3 divergent transcript [Source:HGNC Symbol;Acc:HGNC:42922]	74148007	74151952	BOLA3-DT
8	144291320	144291670	EH38E3869936	ENSG00000261236	BOP1 ribosomal biogenesis factor [Source:HGNC Symbol;Acc:HGNC:15519]	144262045	144291438	BOP1
13	72727562	72727912	EH38E1682353	ENSG00000136122	BORA aurora kinase A activator [Source:HGNC Symbol;Acc:HGNC:24724]	72727749	72756198	BORA
19	19192004	19192354	EH38E3297036	ENSG00000254901	BLOC-1 related complex subunit 8 [Source:HGNC Symbol;Acc:HGNC:37247]	19176903	19192591	BORCS8
19	19192513	19192863	EH38E3297037	ENSG00000254901	BLOC-1 related complex subunit 8 [Source:HGNC Symbol;Acc:HGNC:37247]	19176903	19192591	BORCS8
19	19192004	19192354	EH38E3297036	ENSG00000064489	BORCS8-MEF2B readthrough [Source:HGNC Symbol;Acc:HGNC:39979]	19145569	19192158	BORCS8-MEF2B
19	19192513	19192863	EH38E3297037	ENSG00000064489	BORCS8-MEF2B readthrough [Source:HGNC Symbol;Acc:HGNC:39979]	19145569	19192158	BORCS8-MEF2B
7	134646552	134646902	EH38E2592916	ENSG00000172331	bisphosphoglycerate mutase [Source:HGNC Symbol;Acc:HGNC:1093]	134646811	134679816	BPGM
6	3118270	3118459	EH38E3686531	ENSG00000137274	biphenyl hydrolase like [Source:HGNC Symbol;Acc:HGNC:1094]	3118374	3153578	BPHL
6	3118466	3118783	EH38E3686532	ENSG00000137274	biphenyl hydrolase like [Source:HGNC Symbol;Acc:HGNC:1094]	3118374	3153578	BPHL
6	3118807	3119028	EH38E3686533	ENSG00000137274	biphenyl hydrolase like [Source:HGNC Symbol;Acc:HGNC:1094]	3118374	3153578	BPHL
6	3119047	3119228	EH38E3686534	ENSG00000137274	biphenyl hydrolase like [Source:HGNC Symbol;Acc:HGNC:1094]	3118374	3153578	BPHL
8	56993732	56994049	EH38E3834886	ENSG00000104331	3'(2'), 5'-bisphosphate nucleotidase 2 [Source:HGNC Symbol;Acc:HGNC:26019]	56957931	56993867	BPNT2
17	67825253	67825603	EH38E1880856	ENSG00000171634	bromodomain PHD finger transcription factor [Source:HGNC Symbol;Acc:HGNC:3581]	67825503	67984378	BPTF
17	67825757	67826038	EH38E3239162	ENSG00000171634	bromodomain PHD finger transcription factor [Source:HGNC Symbol;Acc:HGNC:3581]	67825503	67984378	BPTF
17	67826097	67826248	EH38E3239163	ENSG00000171634	bromodomain PHD finger transcription factor [Source:HGNC Symbol;Acc:HGNC:3581]	67825503	67984378	BPTF
7	140924674	140924831	EH38E3804610	ENSG00000157764	B-Raf proto-oncogene, serine/threonine kinase [Source:HGNC Symbol;Acc:HGNC:1097]	140719327	140924929	BRAF
7	140924844	140925181	EH38E3804611	ENSG00000157764	B-Raf proto-oncogene, serine/threonine kinase [Source:HGNC Symbol;Acc:HGNC:1097]	140719327	140924929	BRAF
12	111685420	111685635	EH38E1644699	ENSG00000089234	BRCA1 associated protein [Source:HGNC Symbol;Acc:HGNC:1099]	111642146	111685956	BRAP
12	111685832	111686181	EH38E1644700	ENSG00000089234	BRCA1 associated protein [Source:HGNC Symbol;Acc:HGNC:1099]	111642146	111685956	BRAP
7	2555464	2555622	EH38E3754205	ENSG00000106009	BRCA1 associated ATM activator 1 [Source:HGNC Symbol;Acc:HGNC:21701]	2537810	2555694	BRAT1
17	43125310	43125660	EH38E1864119	ENSG00000012048	BRCA1 DNA repair associated [Source:HGNC Symbol;Acc:HGNC:1100]	43044295	43170245	BRCA1
17	43125700	43125901	EH38E3224654	ENSG00000012048	BRCA1 DNA repair associated [Source:HGNC Symbol;Acc:HGNC:1100]	43044295	43170245	BRCA1
17	43169840	43170165	EH38E3224681	ENSG00000012048	BRCA1 DNA repair associated [Source:HGNC Symbol;Acc:HGNC:1100]	43044295	43170245	BRCA1
17	43170198	43170546	EH38E3224682	ENSG00000012048	BRCA1 DNA repair associated [Source:HGNC Symbol;Acc:HGNC:1100]	43044295	43170245	BRCA1
17	43170950	43171300	EH38E3224683	ENSG00000012048	BRCA1 DNA repair associated [Source:HGNC Symbol;Acc:HGNC:1100]	43044295	43170245	BRCA1
13	32314734	32315084	EH38E1665800	ENSG00000139618	BRCA2 DNA repair associated [Source:HGNC Symbol;Acc:HGNC:1101]	32315086	32400268	BRCA2
13	32315116	32315266	EH38E3059505	ENSG00000139618	BRCA2 DNA repair associated [Source:HGNC Symbol;Acc:HGNC:1101]	32315086	32400268	BRCA2
13	32315278	32315626	EH38E3059506	ENSG00000139618	BRCA2 DNA repair associated [Source:HGNC Symbol;Acc:HGNC:1101]	32315086	32400268	BRCA2
9	134067972	134068322	EH38E3916824	ENSG00000169925	bromodomain containing 3 [Source:HGNC Symbol;Acc:HGNC:1104]	134030305	134068535	BRD3
9	134068433	134068720	EH38E3916825	ENSG00000169925	bromodomain containing 3 [Source:HGNC Symbol;Acc:HGNC:1104]	134030305	134068535	BRD3
19	15332364	15332705	EH38E3293381	ENSG00000141867	bromodomain containing 4 [Source:HGNC Symbol;Acc:HGNC:13575]	15235519	15332545	BRD4
16	50368443	50368605	EH38E3179979	ENSG00000166164	bromodomain containing 7 [Source:HGNC Symbol;Acc:HGNC:14310]	50313487	50368988	BRD7
16	50368649	50368822	EH38E3179980	ENSG00000166164	bromodomain containing 7 [Source:HGNC Symbol;Acc:HGNC:14310]	50313487	50368988	BRD7
16	50368823	50369173	EH38E3179981	ENSG00000166164	bromodomain containing 7 [Source:HGNC Symbol;Acc:HGNC:14310]	50313487	50368988	BRD7
5	138139267	138139612	EH38E2412388	ENSG00000112983	bromodomain containing 8 [Source:HGNC Symbol;Acc:HGNC:19874]	138139770	138178953	BRD8
5	892499	892678	EH38E3621965	ENSG00000028310	bromodomain containing 9 [Source:HGNC Symbol;Acc:HGNC:25818]	850291	892801	BRD9
5	892681	892965	EH38E3621966	ENSG00000028310	bromodomain containing 9 [Source:HGNC Symbol;Acc:HGNC:25818]	850291	892801	BRD9
14	105300404	105300627	EH38E3121246	ENSG00000185024	BRF1 RNA polymerase III transcription initiation factor subunit [Source:HGNC Symbol;Acc:HGNC:11551]	105209286	105315589	BRF1
14	105300670	105300850	EH38E3121247	ENSG00000185024	BRF1 RNA polymerase III transcription initiation factor subunit [Source:HGNC Symbol;Acc:HGNC:11551]	105209286	105315589	BRF1
14	105300898	105301189	EH38E3121248	ENSG00000185024	BRF1 RNA polymerase III transcription initiation factor subunit [Source:HGNC Symbol;Acc:HGNC:11551]	105209286	105315589	BRF1
14	105301238	105301587	EH38E3121249	ENSG00000185024	BRF1 RNA polymerase III transcription initiation factor subunit [Source:HGNC Symbol;Acc:HGNC:11551]	105209286	105315589	BRF1
14	105314453	105314800	EH38E3121263	ENSG00000185024	BRF1 RNA polymerase III transcription initiation factor subunit [Source:HGNC Symbol;Acc:HGNC:11551]	105209286	105315589	BRF1
14	105314888	105315195	EH38E3121264	ENSG00000185024	BRF1 RNA polymerase III transcription initiation factor subunit [Source:HGNC Symbol;Acc:HGNC:11551]	105209286	105315589	BRF1
14	105315237	105315579	EH38E3121265	ENSG00000185024	BRF1 RNA polymerase III transcription initiation factor subunit [Source:HGNC Symbol;Acc:HGNC:11551]	105209286	105315589	BRF1
14	105315632	105315828	EH38E3121266	ENSG00000185024	BRF1 RNA polymerase III transcription initiation factor subunit [Source:HGNC Symbol;Acc:HGNC:11551]	105209286	105315589	BRF1
8	37849570	37849725	EH38E3828842	ENSG00000104221	BRF2 RNA polymerase III transcription initiation factor subunit [Source:HGNC Symbol;Acc:HGNC:17298]	37843268	37849861	BRF2
8	37849758	37850106	EH38E3828843	ENSG00000104221	BRF2 RNA polymerase III transcription initiation factor subunit [Source:HGNC Symbol;Acc:HGNC:17298]	37843268	37849861	BRF2
7	98252106	98252455	EH38E3787615	ENSG00000164713	brain protein I3 [Source:HGNC Symbol;Acc:HGNC:1109]	98252379	98310441	BRI3
7	98281382	98281723	EH38E3787631	ENSG00000164713	brain protein I3 [Source:HGNC Symbol;Acc:HGNC:1109]	98252379	98310441	BRI3
12	124993449	124993790	EH38E3049614	ENSG00000184992	BRI3 binding protein [Source:HGNC Symbol;Acc:HGNC:14251]	124993645	125031231	BRI3BP
5	34915225	34915391	EH38E3631851	ENSG00000113460	biogenesis of ribosomes BRX1 [Source:HGNC Symbol;Acc:HGNC:24170]	34915677	34925996	BRIX1
5	34915425	34915775	EH38E2365223	ENSG00000113460	biogenesis of ribosomes BRX1 [Source:HGNC Symbol;Acc:HGNC:24170]	34915677	34925996	BRIX1
3	10115445	10115794	EH38E3494745	ENSG00000254999	BRICK1 subunit of SCAR/WAVE actin nucleating complex [Source:HGNC Symbol;Acc:HGNC:23057]	10115675	10127190	BRK1
11	66344978	66345327	EH38E2965531	ENSG00000174744	BRMS1 transcriptional repressor and anoikis regulator [Source:HGNC Symbol;Acc:HGNC:17262]	66337333	66345125	BRMS1
14	35826127	35826474	EH38E3091035	ENSG00000100916	BRMS1 like transcriptional repressor [Source:HGNC Symbol;Acc:HGNC:20512]	35826338	35932325	BRMS1L
14	35826617	35826967	EH38E3091036	ENSG00000100916	BRMS1 like transcriptional repressor [Source:HGNC Symbol;Acc:HGNC:20512]	35826338	35932325	BRMS1L
3	9731614	9731814	EH38E3494464	ENSG00000156983	bromodomain and PHD finger containing 1 [Source:HGNC Symbol;Acc:HGNC:14255]	9731729	9748019	BRPF1
3	9731815	9731972	EH38E3494465	ENSG00000156983	bromodomain and PHD finger containing 1 [Source:HGNC Symbol;Acc:HGNC:14255]	9731729	9748019	BRPF1
6	36196347	36196647	EH38E3704417	ENSG00000096070	bromodomain and PHD finger containing 3 [Source:HGNC Symbol;Acc:HGNC:14256]	36196744	36232790	BRPF3
6	36196652	36196812	EH38E3704418	ENSG00000096070	bromodomain and PHD finger containing 3 [Source:HGNC Symbol;Acc:HGNC:14256]	36196744	36232790	BRPF3
6	36196850	36197055	EH38E3704419	ENSG00000096070	bromodomain and PHD finger containing 3 [Source:HGNC Symbol;Acc:HGNC:14256]	36196744	36232790	BRPF3
6	36197112	36197462	EH38E3704420	ENSG00000096070	bromodomain and PHD finger containing 3 [Source:HGNC Symbol;Acc:HGNC:14256]	36196744	36232790	BRPF3
6	36196347	36196647	EH38E3704417	ENSG00000246982	BRPF3 antisense RNA 1 [Source:HGNC Symbol;Acc:HGNC:55591]	36146698	36197205	BRPF3-AS1
6	36196652	36196812	EH38E3704418	ENSG00000246982	BRPF3 antisense RNA 1 [Source:HGNC Symbol;Acc:HGNC:55591]	36146698	36197205	BRPF3-AS1
6	36196850	36197055	EH38E3704419	ENSG00000246982	BRPF3 antisense RNA 1 [Source:HGNC Symbol;Acc:HGNC:55591]	36146698	36197205	BRPF3-AS1
6	36197112	36197462	EH38E3704420	ENSG00000246982	BRPF3 antisense RNA 1 [Source:HGNC Symbol;Acc:HGNC:55591]	36146698	36197205	BRPF3-AS1
21	39313284	39313557	EH38E3458924	ENSG00000185658	bromodomain and WD repeat domain containing 1 [Source:HGNC Symbol;Acc:HGNC:12760]	39184176	39321559	BRWD1
21	39313610	39313958	EH38E3458925	ENSG00000185658	bromodomain and WD repeat domain containing 1 [Source:HGNC Symbol;Acc:HGNC:12760]	39184176	39321559	BRWD1
21	39314012	39314186	EH38E3458926	ENSG00000185658	bromodomain and WD repeat domain containing 1 [Source:HGNC Symbol;Acc:HGNC:12760]	39184176	39321559	BRWD1
21	39183338	39183688	EH38E3458881	ENSG00000185658	bromodomain and WD repeat domain containing 1 [Source:HGNC Symbol;Acc:HGNC:12760]	39184176	39321559	BRWD1
21	39313284	39313557	EH38E3458924	ENSG00000255568	BRWD1 antisense RNA 2 [Source:HGNC Symbol;Acc:HGNC:16423]	39313907	39314962	BRWD1-AS2
21	39313610	39313958	EH38E3458925	ENSG00000255568	BRWD1 antisense RNA 2 [Source:HGNC Symbol;Acc:HGNC:16423]	39313907	39314962	BRWD1-AS2
21	39314012	39314186	EH38E3458926	ENSG00000255568	BRWD1 antisense RNA 2 [Source:HGNC Symbol;Acc:HGNC:16423]	39313907	39314962	BRWD1-AS2
11	62689274	62689475	EH38E2961742	ENSG00000168000	BSCL2 lipid droplet biogenesis associated, seipin [Source:HGNC Symbol;Acc:HGNC:15832]	62689289	62709845	BSCL2
11	62689550	62689892	EH38E2961743	ENSG00000168000	BSCL2 lipid droplet biogenesis associated, seipin [Source:HGNC Symbol;Acc:HGNC:15832]	62689289	62709845	BSCL2
11	62706113	62706463	EH38E2961751	ENSG00000168000	BSCL2 lipid droplet biogenesis associated, seipin [Source:HGNC Symbol;Acc:HGNC:15832]	62689289	62709845	BSCL2
11	62709237	62709433	EH38E2961757	ENSG00000168000	BSCL2 lipid droplet biogenesis associated, seipin [Source:HGNC Symbol;Acc:HGNC:15832]	62689289	62709845	BSCL2
11	62709451	62709800	EH38E2961758	ENSG00000168000	BSCL2 lipid droplet biogenesis associated, seipin [Source:HGNC Symbol;Acc:HGNC:15832]	62689289	62709845	BSCL2
19	572230	572567	EH38E3279434	ENSG00000172270	basigin (Ok blood group) [Source:HGNC Symbol;Acc:HGNC:1116]	571277	583494	BSG
19	572578	572740	EH38E3279435	ENSG00000172270	basigin (Ok blood group) [Source:HGNC Symbol;Acc:HGNC:1116]	571277	583494	BSG
19	572230	572567	EH38E3279434	ENSG00000267751	BSG antisense RNA 1 [Source:HGNC Symbol;Acc:HGNC:55286]	562360	572228	BSG-AS1
19	572578	572740	EH38E3279435	ENSG00000267751	BSG antisense RNA 1 [Source:HGNC Symbol;Acc:HGNC:55286]	562360	572228	BSG-AS1
3	49554229	49554578	EH38E3512596	ENSG00000164061	bassoon presynaptic cytomatrix protein [Source:HGNC Symbol;Acc:HGNC:1117]	49554477	49671549	BSN
3	49554229	49554578	EH38E3512596	ENSG00000226913	BSN divergent transcript [Source:HGNC Symbol;Acc:HGNC:42445]	49549306	49554366	BSN-DT
10	91923599	91923936	EH38E2916387	ENSG00000095564	B-TFIID TATA-box binding protein associated factor 1 [Source:HGNC Symbol;Acc:HGNC:17307]	91923770	92031437	BTAF1
15	83067002	83067156	EH38E3150989	ENSG00000064726	BTB domain containing 1 [Source:HGNC Symbol;Acc:HGNC:1120]	83016423	83067252	BTBD1
15	83067216	83067562	EH38E3150990	ENSG00000064726	BTB domain containing 1 [Source:HGNC Symbol;Acc:HGNC:1120]	83016423	83067252	BTBD1
11	13462951	13463102	EH38E1522554	ENSG00000148925	BTB domain containing 10 [Source:HGNC Symbol;Acc:HGNC:21445]	13388008	13463297	BTBD10
11	13463120	13463468	EH38E1522555	ENSG00000148925	BTB domain containing 10 [Source:HGNC Symbol;Acc:HGNC:21445]	13388008	13463297	BTBD10
11	13463474	13463672	EH38E1522556	ENSG00000148925	BTB domain containing 10 [Source:HGNC Symbol;Acc:HGNC:21445]	13388008	13463297	BTBD10
1	44808323	44808673	EH38E2808414	ENSG00000222009	BTB domain containing 19 [Source:HGNC Symbol;Acc:HGNC:27145]	44808523	44815585	BTBD19
19	2015647	2015902	EH38E1931895	ENSG00000133243	BTB domain containing 2 [Source:HGNC Symbol;Acc:HGNC:15504]	1985438	2034881	BTBD2
20	11890643	11890992	EH38E2098249	ENSG00000132640	BTB domain containing 3 [Source:HGNC Symbol;Acc:HGNC:15854]	11890723	11926609	BTBD3
20	11892286	11892611	EH38E3420309	ENSG00000132640	BTB domain containing 3 [Source:HGNC Symbol;Acc:HGNC:15854]	11890723	11926609	BTBD3
1	92080075	92080278	EH38E1367416	ENSG00000189195	BTB domain containing 8 [Source:HGNC Symbol;Acc:HGNC:21019]	92080305	92184725	BTBD8
1	92080305	92080646	EH38E2824641	ENSG00000189195	BTB domain containing 8 [Source:HGNC Symbol;Acc:HGNC:21019]	92080305	92184725	BTBD8
6	38639650	38639810	EH38E3706225	ENSG00000183826	BTB domain containing 9 [Source:HGNC Symbol;Acc:HGNC:21228]	38168451	38640148	BTBD9
6	38639812	38640056	EH38E3706226	ENSG00000183826	BTB domain containing 9 [Source:HGNC Symbol;Acc:HGNC:21228]	38168451	38640148	BTBD9
12	92145470	92145631	EH38E3032513	ENSG00000133639	BTG anti-proliferation factor 1 [Source:HGNC Symbol;Acc:HGNC:1130]	92140278	92145846	BTG1
12	92145812	92146162	EH38E3032514	ENSG00000133639	BTG anti-proliferation factor 1 [Source:HGNC Symbol;Acc:HGNC:1130]	92140278	92145846	BTG1
12	92146237	92146512	EH38E3032515	ENSG00000133639	BTG anti-proliferation factor 1 [Source:HGNC Symbol;Acc:HGNC:1130]	92140278	92145846	BTG1
12	92145470	92145631	EH38E3032513	ENSG00000245904	BTG1 divergent transcript [Source:HGNC Symbol;Acc:HGNC:55600]	92145573	92226557	BTG1-DT
12	92145812	92146162	EH38E3032514	ENSG00000245904	BTG1 divergent transcript [Source:HGNC Symbol;Acc:HGNC:55600]	92145573	92226557	BTG1-DT
12	92146237	92146512	EH38E3032515	ENSG00000245904	BTG1 divergent transcript [Source:HGNC Symbol;Acc:HGNC:55600]	92145573	92226557	BTG1-DT
1	203305211	203305561	EH38E2859330	ENSG00000159388	BTG anti-proliferation factor 2 [Source:HGNC Symbol;Acc:HGNC:1131]	203305491	203309602	BTG2
1	203305211	203305561	EH38E2859330	ENSG00000233791	BTG2 divergent transcript [Source:HGNC Symbol;Acc:HGNC:49452]	203298758	203305315	BTG2-DT
6	26364985	26365329	EH38E3697825	ENSG00000186470	butyrophilin subfamily 3 member A2 [Source:HGNC Symbol;Acc:HGNC:1139]	26365159	26378320	BTN3A2
6	26365329	26365603	EH38E3697826	ENSG00000186470	butyrophilin subfamily 3 member A2 [Source:HGNC Symbol;Acc:HGNC:1139]	26365159	26378320	BTN3A2
3	120349201	120349551	EH38E3533965	ENSG00000240661	butyrophilin like 12, pseudogene [Source:HGNC Symbol;Acc:HGNC:52935]	120349449	120423826	BTNL12P
10	101353774	101354124	EH38E2920807	ENSG00000166167	beta-transducin repeat containing E3 ubiquitin protein ligase [Source:HGNC Symbol;Acc:HGNC:1144]	101354033	101557321	BTRC
10	123154050	123154399	EH38E2930403	ENSG00000154473	BUB3 mitotic checkpoint protein [Source:HGNC Symbol;Acc:HGNC:1151]	123154402	123170467	BUB3
11	116772720	116772890	EH38E1572695	ENSG00000137656	BUD13 homolog [Source:HGNC Symbol;Acc:HGNC:28199]	116748170	116772987	BUD13
11	116772892	116773235	EH38E1572696	ENSG00000137656	BUD13 homolog [Source:HGNC Symbol;Acc:HGNC:28199]	116748170	116772987	BUD13
11	116773386	116773626	EH38E2986660	ENSG00000137656	BUD13 homolog [Source:HGNC Symbol;Acc:HGNC:28199]	116748170	116772987	BUD13
11	116772720	116772890	EH38E1572695	ENSG00000226645	BUD13 divergent transcript [Source:HGNC Symbol;Acc:HGNC:55834]	116773389	116774205	BUD13-DT
11	116772892	116773235	EH38E1572696	ENSG00000226645	BUD13 divergent transcript [Source:HGNC Symbol;Acc:HGNC:55834]	116773389	116774205	BUD13-DT
11	116773386	116773626	EH38E2986660	ENSG00000226645	BUD13 divergent transcript [Source:HGNC Symbol;Acc:HGNC:55834]	116773389	116774205	BUD13-DT
7	73683345	73683695	EH38E3779467	ENSG00000071462	BUD23 rRNA methyltransferase and ribosome maturation factor [Source:HGNC Symbol;Acc:HGNC:16405]	73683597	73698212	BUD23
7	99408531	99408685	EH38E3788234	ENSG00000106245	BUD31 homolog [Source:HGNC Symbol;Acc:HGNC:29629]	99408641	99419616	BUD31
7	99408689	99409039	EH38E3788235	ENSG00000106245	BUD31 homolog [Source:HGNC Symbol;Acc:HGNC:29629]	99408641	99419616	BUD31
6	105179850	105180182	EH38E3723700	ENSG00000203808	BVES antisense RNA 1 [Source:HGNC Symbol;Acc:HGNC:21223]	105136308	105199559	BVES-AS1
6	41920965	41921298	EH38E3707951	ENSG00000112578	bystin like [Source:HGNC Symbol;Acc:HGNC:1157]	41921499	41933046	BYSL
6	41921300	41921571	EH38E3707952	ENSG00000112578	bystin like [Source:HGNC Symbol;Acc:HGNC:1157]	41921499	41933046	BYSL
2	200811716	200811991	EH38E3393768	ENSG00000082153	basic leucine zipper and W2 domains 1 [Source:HGNC Symbol;Acc:HGNC:18380]	200810594	200827338	BZW1
2	200812043	200812217	EH38E2065663	ENSG00000082153	basic leucine zipper and W2 domains 1 [Source:HGNC Symbol;Acc:HGNC:18380]	200810594	200827338	BZW1
2	200812250	200812600	EH38E3393769	ENSG00000082153	basic leucine zipper and W2 domains 1 [Source:HGNC Symbol;Acc:HGNC:18380]	200810594	200827338	BZW1
2	200811716	200811991	EH38E3393768	ENSG00000230408	BZW1 antisense RNA 1 [Source:HGNC Symbol;Acc:HGNC:40839]	200780495	200812170	BZW1-AS1
2	200812043	200812217	EH38E2065663	ENSG00000230408	BZW1 antisense RNA 1 [Source:HGNC Symbol;Acc:HGNC:40839]	200780495	200812170	BZW1-AS1
2	200812250	200812600	EH38E3393769	ENSG00000230408	BZW1 antisense RNA 1 [Source:HGNC Symbol;Acc:HGNC:40839]	200780495	200812170	BZW1-AS1
7	16645593	16645937	EH38E2536370	ENSG00000136261	basic leucine zipper and W2 domains 2 [Source:HGNC Symbol;Acc:HGNC:18808]	16646131	16706523	BZW2
7	16645984	16646278	EH38E3759458	ENSG00000136261	basic leucine zipper and W2 domains 2 [Source:HGNC Symbol;Acc:HGNC:18808]	16646131	16706523	BZW2
7	16646294	16646486	EH38E3759459	ENSG00000136261	basic leucine zipper and W2 domains 2 [Source:HGNC Symbol;Acc:HGNC:18808]	16646131	16706523	BZW2
10	130110700	130111015	EH38E2934144	ENSG00000237489	chromosome 10 open reading frame 143 [Source:HGNC Symbol;Acc:HGNC:48677]	130020025	130110830	C10orf143
10	122879841	122880029	EH38E2930283	ENSG00000255624	C10orf88B (pseudogene) [Source:HGNC Symbol;Acc:HGNC:44080]	122879681	122898716	C10orf88B
10	102451347	102451689	EH38E2921503	ENSG00000120055	chromosome 10 open reading frame 95 [Source:HGNC Symbol;Acc:HGNC:25880]	102449837	102451543	C10orf95
10	102451347	102451689	EH38E2921503	ENSG00000269609	C10orf95 antisense RNA 1 [Source:HGNC Symbol;Acc:HGNC:45238]	102449816	102461106	C10orf95-AS1
11	68271693	68271917	EH38E1547779	ENSG00000171067	chromosome 11 open reading frame 24 [Source:HGNC Symbol;Acc:HGNC:1174]	68261338	68272001	C11orf24
11	68271917	68272245	EH38E1547780	ENSG00000171067	chromosome 11 open reading frame 24 [Source:HGNC Symbol;Acc:HGNC:1174]	68261338	68272001	C11orf24
11	111926858	111927183	EH38E1569703	ENSG00000149300	chromosome 11 open reading frame 52 [Source:HGNC Symbol;Acc:HGNC:30531]	111918032	111926871	C11orf52
11	111927202	111927482	EH38E2984345	ENSG00000149300	chromosome 11 open reading frame 52 [Source:HGNC Symbol;Acc:HGNC:30531]	111918032	111926871	C11orf52
11	111923423	111923772	EH38E1569697	ENSG00000149300	chromosome 11 open reading frame 52 [Source:HGNC Symbol;Acc:HGNC:30531]	111918032	111926871	C11orf52
11	93741408	93741758	EH38E1561567	ENSG00000182919	chromosome 11 open reading frame 54 [Source:HGNC Symbol;Acc:HGNC:30204]	93741591	93764749	C11orf54
11	16738386	16738735	EH38E2947095	ENSG00000110696	chromosome 11 open reading frame 58 [Source:HGNC Symbol;Acc:HGNC:16990]	16613132	16758340	C11orf58
11	16738761	16738915	EH38E1524175	ENSG00000110696	chromosome 11 open reading frame 58 [Source:HGNC Symbol;Acc:HGNC:16990]	16613132	16758340	C11orf58
11	108467371	108467720	EH38E2983040	ENSG00000166323	chromosome 11 open reading frame 65 [Source:HGNC Symbol;Acc:HGNC:28519]	108308519	108467531	C11orf65
11	65919077	65919425	EH38E2965038	ENSG00000175573	chromosome 11 open reading frame 68 [Source:HGNC Symbol;Acc:HGNC:28801]	65916810	65919062	C11orf68
11	65919563	65919902	EH38E2965039	ENSG00000175573	chromosome 11 open reading frame 68 [Source:HGNC Symbol;Acc:HGNC:28801]	65916810	65919062	C11orf68
11	114399793	114399999	EH38E1571444	ENSG00000180425	chromosome 11 open reading frame 71 [Source:HGNC Symbol;Acc:HGNC:25937]	114391443	114400511	C11orf71
11	114400010	114400356	EH38E2985727	ENSG00000180425	chromosome 11 open reading frame 71 [Source:HGNC Symbol;Acc:HGNC:25937]	114391443	114400511	C11orf71
11	114400358	114400708	EH38E1571446	ENSG00000180425	chromosome 11 open reading frame 71 [Source:HGNC Symbol;Acc:HGNC:25937]	114391443	114400511	C11orf71
11	114400741	114400959	EH38E1571447	ENSG00000180425	chromosome 11 open reading frame 71 [Source:HGNC Symbol;Acc:HGNC:25937]	114391443	114400511	C11orf71
11	66843598	66843871	EH38E2965993	ENSG00000173715	chromosome 11 open reading frame 80 [Source:HGNC Symbol;Acc:HGNC:26197]	66744451	66843516	C11orf80
11	66843235	66843585	EH38E2965992	ENSG00000173715	chromosome 11 open reading frame 80 [Source:HGNC Symbol;Acc:HGNC:26197]	66744451	66843516	C11orf80
11	33700507	33700703	EH38E2952185	ENSG00000205177	chromosome 11 open reading frame 91 [Source:HGNC Symbol;Acc:HGNC:34444]	33698261	33700826	C11orf91
11	33700708	33701058	EH38E1531324	ENSG00000205177	chromosome 11 open reading frame 91 [Source:HGNC Symbol;Acc:HGNC:34444]	33698261	33700826	C11orf91
11	43942313	43942661	EH38E1535432	ENSG00000187479	chromosome 11 open reading frame 96 [Source:HGNC Symbol;Acc:HGNC:38675]	43942637	43943878	C11orf96
11	43942710	43942960	EH38E2955087	ENSG00000187479	chromosome 11 open reading frame 96 [Source:HGNC Symbol;Acc:HGNC:38675]	43942637	43943878	C11orf96
11	94512296	94512627	EH38E2979220	ENSG00000257057	chromosome 11 open reading frame 97 [Source:HGNC Symbol;Acc:HGNC:49544]	94512461	94532123	C11orf97
12	4538406	4538604	EH38E2999893	ENSG00000047621	chromosome 12 open reading frame 4 [Source:HGNC Symbol;Acc:HGNC:1184]	4487735	4538508	C12orf4
12	4538606	4538956	EH38E1588725	ENSG00000047621	chromosome 12 open reading frame 4 [Source:HGNC Symbol;Acc:HGNC:1184]	4487735	4538508	C12orf4
12	6943696	6943911	EH38E1590470	ENSG00000111678	chromosome 12 open reading frame 57 [Source:HGNC Symbol;Acc:HGNC:29521]	6942978	6946003	C12orf57
12	6943988	6944336	EH38E1590471	ENSG00000111678	chromosome 12 open reading frame 57 [Source:HGNC Symbol;Acc:HGNC:29521]	6942978	6946003	C12orf57
12	6944348	6944499	EH38E1590472	ENSG00000111678	chromosome 12 open reading frame 57 [Source:HGNC Symbol;Acc:HGNC:29521]	6942978	6946003	C12orf57
12	6944546	6944893	EH38E3001457	ENSG00000111678	chromosome 12 open reading frame 57 [Source:HGNC Symbol;Acc:HGNC:29521]	6942978	6946003	C12orf57
12	6946304	6946646	EH38E1590477	ENSG00000111678	chromosome 12 open reading frame 57 [Source:HGNC Symbol;Acc:HGNC:29521]	6942978	6946003	C12orf57
12	6946653	6946820	EH38E3001462	ENSG00000111678	chromosome 12 open reading frame 57 [Source:HGNC Symbol;Acc:HGNC:29521]	6942978	6946003	C12orf57
12	14885749	14886099	EH38E3005005	ENSG00000182993	chromosome 12 open reading frame 60 [Source:HGNC Symbol;Acc:HGNC:28726]	14803666	14906586	C12orf60
12	105235811	105236038	EH38E1640139	ENSG00000235162	chromosome 12 open reading frame 75 [Source:HGNC Symbol;Acc:HGNC:35164]	105235290	105396097	C12orf75
[truncated: 23,229 more rows]
