# Supplementary material for: Primary osteoarthritis chondrocyte map of chromatin conformation reveals novel candidate effector genes
Source: Ann Rheum Dis. 2024 Mar 13;83(8):1048–59. doi: 10.1136/ard-2023-224945 (PMC11287644; doi:10.1136/ard-2023-224945)
Supplement: Supplementary data [file ard-2023-224945supp017.xlsx]

## Sheet: Sheet1
Supplemental Table 6: Chondrocyte specific active promoters from ENCODE SCREEN (V3, PMID 32728249) in the Hi-C loop data identified by overlaying with ATAC-Seq (PMID 30341348) and ChiP-Seq peaks (PMID 30194383) (H3K4me3, H3K27ac) looping to an active enhancer (H3K4me1, H3K27ac). Respective target genes of identified promoters were identified by extending promoter regions 500bp upstream and 1500bp…
Promoter start	Promoter end	ENCODE SCREEN ID	ENSEMBL Gene ID	Gene description	Gene start	Gene end	Gene symbol	Celltype	Reference
2138683	2138915	EH38E2939881	ENSG00000167244	insulin like growth factor 2 [Source:HGNC Symbol;Acc:HGNC:5466]	2129112	2158391	IGF2	Mesenchymal Condensate 1	van Kleffens, M. et al. mRNA expression patterns of the IGF system during mouse limb bud development, determined by whole mount in situ hybridization. Mol. Cell. Endocrinol. 138, (1998).
2138925	2139145	EH38E2939882	ENSG00000167244	insulin like growth factor 2 [Source:HGNC Symbol;Acc:HGNC:5466]	2129112	2158391	IGF2	Mesenchymal Condensate 1	van Kleffens, M. et al. mRNA expression patterns of the IGF system during mouse limb bud development, determined by whole mount in situ hybridization. Mol. Cell. Endocrinol. 138, (1998).
2138683	2138915	EH38E2939881	ENSG00000167244	insulin like growth factor 2 [Source:HGNC Symbol;Acc:HGNC:5466]	2129112	2158391	IGF2	Mesenchymal Condensate 2	van Kleffens, M. et al. mRNA expression patterns of the IGF system during mouse limb bud development, determined by whole mount in situ hybridization. Mol. Cell. Endocrinol. 138, (1998).
2138925	2139145	EH38E2939882	ENSG00000167244	insulin like growth factor 2 [Source:HGNC Symbol;Acc:HGNC:5466]	2129112	2158391	IGF2	Mesenchymal Condensate 2	van Kleffens, M. et al. mRNA expression patterns of the IGF system during mouse limb bud development, determined by whole mount in situ hybridization. Mol. Cell. Endocrinol. 138, (1998).
72120772	72121122	EH38E1883159	ENSG00000125398	SRY-box transcription factor 9 [Source:HGNC Symbol;Acc:HGNC:11204]	72121020	72126416	SOX9	Mesenchymal Condensate 2	van Kleffens, M. et al. mRNA expression patterns of the IGF system during mouse limb bud development, determined by whole mount in situ hybridization. Mol. Cell. Endocrinol. 138, (1998); Akiyama, H., Chaboissier, M. C., Martin, J. F., Schedl, A. & de Crombrugghe, B. The transcription factor Sox9 has essential roles in successive steps of the chondrocyte differentiation pathway and is required for…
72120772	72121122	EH38E1883159	ENSG00000125398	SRY-box transcription factor 9 [Source:HGNC Symbol;Acc:HGNC:11204]	72121020	72126416	SOX9	Chondroprogenitor	Zhao, H. et al. Foxp1/2/4 regulate endochondral ossification as a suppresser complex. Dev. Biol. 398, 242 (2015); Akiyama, H., Chaboissier, M. C., Martin, J. F., Schedl, A. & de Crombrugghe, B. The transcription factor Sox9 has essential roles in successive steps of the chondrocyte differentiation pathway and is required for expression of Sox5 and Sox6. Genes Dev. 16, (2002).
72120772	72121122	EH38E1883159	ENSG00000125398	SRY-box transcription factor 9 [Source:HGNC Symbol;Acc:HGNC:11204]	72121020	72126416	SOX9	Cycling Chondrocyte	Lefebvre, V. & Dvir-Ginzberg, M. SOX9 and the many facets of its regulation in the chondrocyte lineage. Connect. Tissue Res. 58, (2017); Mackie, E. J., Ahmed, Y. A., Tatarczuch, L., Chen, K. S. & Mirams, M. Endochondral ossification: how cartilage is converted into bone in the developing skeleton. Int. J. Biochem. Cell Biol. 40, (2008); Uxa, S. et al. Ki-67 gene expression. Cell Death Differ. 28,…
48004499	48004736	EH38E1609186	ENSG00000139219	collagen type II alpha 1 chain [Source:HGNC Symbol;Acc:HGNC:2200]	47972967	48004554	COL2A1	Cycling Chondrocyte	Lefebvre, V. & Dvir-Ginzberg, M. SOX9 and the many facets of its regulation in the chondrocyte lineage. Connect. Tissue Res. 58, (2017); Mackie, E. J., Ahmed, Y. A., Tatarczuch, L., Chen, K. S. & Mirams, M. Endochondral ossification: how cartilage is converted into bone in the developing skeleton. Int. J. Biochem. Cell Biol. 40, (2008); Uxa, S. et al. Ki-67 gene expression. Cell Death Differ. 28,…
NA	NA	NA	NA	NA	NA	NA	IHH	Prehypertrophic Chondrocyte (PHC)	B. St-Jacques, M. Hammerschmidt, A. P. McMahon, Indian hedgehog signaling regulates proliferation and differentiation of chondrocytes and is essential for bone formation. Genes Dev. 13 (1999), doi:10.1101/gad.13.16.2072
NA	NA	NA	NA	NA	NA	NA	COL10A1	Hypertrophic Chondrocyte (HCC)	C. M. Kielty, A. P. Kwan, D. F. Holmes, S. L. Schor, M. E. Grant, Type X collagen, a product of hypertrophic chondrocytes. Biochem. J. 227 (1985), doi:10.1042/bj2270545
35454620	35454896	EH38E3429469	ENSG00000125965	growth differentiation factor 5 [Source:HGNC Symbol;Acc:HGNC:4220]	35433347	35454746	GDF5	Interzone 1	Shwartz, Y., Viukov, S., Krief, S. & Zelzer, E. Joint Development Involves a Continuous Influx of Gdf5-Positive Cells. Cell Rep. 15, 2577 (2016).
35455346	35455660	EH38E2109194	ENSG00000125965	growth differentiation factor 5 [Source:HGNC Symbol;Acc:HGNC:4220]	35433347	35454746	GDF5	Interzone 1	Shwartz, Y., Viukov, S., Krief, S. & Zelzer, E. Joint Development Involves a Continuous Influx of Gdf5-Positive Cells. Cell Rep. 15, 2577 (2016).
35455676	35455939	EH38E2109195	ENSG00000125965	growth differentiation factor 5 [Source:HGNC Symbol;Acc:HGNC:4220]	35433347	35454746	GDF5	Interzone 1	Shwartz, Y., Viukov, S., Krief, S. & Zelzer, E. Joint Development Involves a Continuous Influx of Gdf5-Positive Cells. Cell Rep. 15, 2577 (2016).
35454620	35454896	EH38E3429469	ENSG00000125965	growth differentiation factor 5 [Source:HGNC Symbol;Acc:HGNC:4220]	35433347	35454746	GDF5	Interzone 2	Kozhemyakina, E. et al. Identification of a Prg4-positive articular cartilage progenitor cell population. Arthritis & rheumatology (Hoboken, N.J.) 67, 1261 (2015).
35455346	35455660	EH38E2109194	ENSG00000125965	growth differentiation factor 5 [Source:HGNC Symbol;Acc:HGNC:4220]	35433347	35454746	GDF5	Interzone 2	Kozhemyakina, E. et al. Identification of a Prg4-positive articular cartilage progenitor cell population. Arthritis & rheumatology (Hoboken, N.J.) 67, 1261 (2015).
35455676	35455939	EH38E2109195	ENSG00000125965	growth differentiation factor 5 [Source:HGNC Symbol;Acc:HGNC:4220]	35433347	35454746	GDF5	Interzone 2	Kozhemyakina, E. et al. Identification of a Prg4-positive articular cartilage progenitor cell population. Arthritis & rheumatology (Hoboken, N.J.) 67, 1261 (2015).
66433210	66433418	EH38E2005189	ENSG00000143995	Meis homeobox 1 [Source:HGNC Symbol;Acc:HGNC:7000]	66433452	66573869	MEIS1	Interzone 2	Kozhemyakina, E. et al. Identification of a Prg4-positive articular cartilage progenitor cell population. Arthritis & rheumatology (Hoboken, N.J.) 67, 1261 (2015).
66433419	66433767	EH38E3348975	ENSG00000143995	Meis homeobox 1 [Source:HGNC Symbol;Acc:HGNC:7000]	66433452	66573869	MEIS1	Interzone 2	Kozhemyakina, E. et al. Identification of a Prg4-positive articular cartilage progenitor cell population. Arthritis & rheumatology (Hoboken, N.J.) 67, 1261 (2015).
66434959	66435309	EH38E2005196	ENSG00000143995	Meis homeobox 1 [Source:HGNC Symbol;Acc:HGNC:7000]	66433452	66573869	MEIS1	Interzone 2	Kozhemyakina, E. et al. Identification of a Prg4-positive articular cartilage progenitor cell population. Arthritis & rheumatology (Hoboken, N.J.) 67, 1261 (2015).
35454620	35454896	EH38E3429469	ENSG00000125965	growth differentiation factor 5 [Source:HGNC Symbol;Acc:HGNC:4220]	35433347	35454746	GDF5	Articular Chondrocyte	J. A. Staverosky, B. A. Pryce, S. S. Watson, R. Schweitzer, Tubulin polymerization-promoting protein family member 3, Tppp3, is a specific marker of the differentiating tendon sheath and synovial joints. Dev. Dyn. 238 (2009), doi:10.1002/dvdy.21865; Zhang, B. et al. A human embryonic limb cell atlas resolved in space and time. bioRxiv 2022.04.27.489800 (2023) doi:10.1101/2022.04.27.489800.
35455346	35455660	EH38E2109194	ENSG00000125965	growth differentiation factor 5 [Source:HGNC Symbol;Acc:HGNC:4220]	35433347	35454746	GDF5	Articular Chondrocyte	J. A. Staverosky, B. A. Pryce, S. S. Watson, R. Schweitzer, Tubulin polymerization-promoting protein family member 3, Tppp3, is a specific marker of the differentiating tendon sheath and synovial joints. Dev. Dyn. 238 (2009), doi:10.1002/dvdy.21865; Zhang, B. et al. A human embryonic limb cell atlas resolved in space and time. bioRxiv 2022.04.27.489800 (2023) doi:10.1101/2022.04.27.489800.
35455676	35455939	EH38E2109195	ENSG00000125965	growth differentiation factor 5 [Source:HGNC Symbol;Acc:HGNC:4220]	35433347	35454746	GDF5	Articular Chondrocyte	J. A. Staverosky, B. A. Pryce, S. S. Watson, R. Schweitzer, Tubulin polymerization-promoting protein family member 3, Tppp3, is a specific marker of the differentiating tendon sheath and synovial joints. Dev. Dyn. 238 (2009), doi:10.1002/dvdy.21865; Zhang, B. et al. A human embryonic limb cell atlas resolved in space and time. bioRxiv 2022.04.27.489800 (2023) doi:10.1101/2022.04.27.489800.
67393392	67393741	EH38E3186619	ENSG00000159713	tubulin polymerization promoting protein family member 3 [Source:HGNC Symbol;Acc:HGNC:24162]	67389809	67393518	TPPP3	Articular Chondrocyte	J. A. Staverosky, B. A. Pryce, S. S. Watson, R. Schweitzer, Tubulin polymerization-promoting protein family member 3, Tppp3, is a specific marker of the differentiating tendon sheath and synovial joints. Dev. Dyn. 238 (2009), doi:10.1002/dvdy.21865; Zhang, B. et al. A human embryonic limb cell atlas resolved in space and time. bioRxiv 2022.04.27.489800 (2023) doi:10.1101/2022.04.27.489800.
27969338	27969626	EH38E3009057	ENSG00000087494	parathyroid hormone like hormone [Source:HGNC Symbol;Acc:HGNC:9607]	27958084	27972733	PTHLH	Periarticular Chondrocyte	Kobayashi, T. et al. Indian hedgehog stimulates periarticular chondrocyte differentiation to regulate growth plate length independently of PTHrP. J. Clin. Invest. 115, 1734 (2005)
27969854	27970034	EH38E3009059	ENSG00000087494	parathyroid hormone like hormone [Source:HGNC Symbol;Acc:HGNC:9607]	27958084	27972733	PTHLH	Periarticular Chondrocyte	Kobayashi, T. et al. Indian hedgehog stimulates periarticular chondrocyte differentiation to regulate growth plate length independently of PTHrP. J. Clin. Invest. 115, 1734 (2005)
27970034	27970382	EH38E1601497	ENSG00000087494	parathyroid hormone like hormone [Source:HGNC Symbol;Acc:HGNC:9607]	27958084	27972733	PTHLH	Periarticular Chondrocyte	Kobayashi, T. et al. Indian hedgehog stimulates periarticular chondrocyte differentiation to regulate growth plate length independently of PTHrP. J. Clin. Invest. 115, 1734 (2005)
