# Supplementary material for: Primary osteoarthritis chondrocyte map of chromatin conformation reveals novel candidate effector genes
Source: Ann Rheum Dis. 2024 Mar 13;83(8):1048–59. doi: 10.1136/ard-2023-224945 (PMC11287644; doi:10.1136/ard-2023-224945)
Supplement: Supplementary data [file ard-2023-224945supp018.xlsx]

## Sheet: S-LDSC
Supplementary Table 7: Results of partitioned LD score regression (S-LDSC) for heritability enrichment of 11 Osteoarthritis phenotypes (PMID:34450027) for all enhancers and for enhancers overlapping promoter-interacting loop anchors from Chondrocytes. ALLOA="All osteoarthritis"; FingerOA="Finger osteoarthritis only"; HandOA="Hand osteoarthritis only";HipOA="Hip osteoarthritis only"; KneeHipOA="Kn…
GWAS	Annotation	Prop._SNPs	Prop._h2	Prop._h2_std_error	Enrichment	Enrichment_std_error	Enrichment_p	padj
AllOA	EnhancersInLoopAnchor	0.02613	0.117483	0.0255851	4.49611	0.979146	0.000205	0.000953
AllOA	All_enhancers	0.0894178	0.156137	0.0638866	1.74615	0.714473	0.296	1
FingerOA	EnhancersInLoopAnchor	0.02613	0.218432	0.111331	8.35943	4.26065	0.0773	0.36
FingerOA	All_enhancers	0.0894178	0.655259	0.330803	7.32806	3.69952	0.0546	0.254
HandOA	EnhancersInLoopAnchor	0.02613	0.23907	0.0737405	9.14925	2.82206	0.00143	0.00667
HandOA	All_enhancers	0.0894178	0.300362	0.179571	3.35908	2.00823	0.234	1
HipOA	EnhancersInLoopAnchor	0.02613	0.203582	0.0358122	7.79111	1.37054	7.17e-07	3.34e-06
HipOA	All_enhancers	0.0894178	0.188159	0.0879042	2.10427	0.983072	0.266	1
KneeHipOA	EnhancersInLoopAnchor	0.02613	0.148085	0.0245639	5.66724	0.940067	1.41e-06	6.55e-06
KneeHipOA	All_enhancers	0.0894178	0.177505	0.0630091	1.98512	0.704659	0.163	0.757
KneeOA	EnhancersInLoopAnchor	0.02613	0.127681	0.0233061	4.8864	0.891931	2.07e-05	9.65e-05
KneeOA	All_enhancers	0.0894178	0.249785	0.0642534	2.79346	0.718575	0.0123	0.0575
SpineOA	EnhancersInLoopAnchor	0.02613	0.149414	0.0593169	5.71811	2.27007	0.0314	0.146
SpineOA	All_enhancers	0.0894178	0.387962	0.156454	4.33875	1.7497	0.0564	0.263
THR	EnhancersInLoopAnchor	0.02613	0.222236	0.0354299	8.50502	1.35591	2.51e-08	1.17e-07
THR	All_enhancers	0.0894178	0.288883	0.0831953	3.23071	0.930411	0.0159	0.0738
ThumbOA	EnhancersInLoopAnchor	0.02613	0.204767	0.0782501	7.83647	2.99465	0.0145	0.0677
ThumbOA	All_enhancers	0.0894178	0.551582	0.252301	6.16859	2.8216	0.0502	0.234
TJR	EnhancersInLoopAnchor	0.02613	0.166581	0.0297591	6.37507	1.13889	2.92e-06	1.36e-05
TJR	All_enhancers	0.0894178	0.231374	0.0737998	2.58756	0.825337	0.0556	0.259
TKR	EnhancersInLoopAnchor	0.02613	0.161635	0.0341778	6.1858	1.30799	7.3e-05	0.00034
TKR	All_enhancers	0.0894178	0.24428	0.0911011	2.73189	1.01882	0.0852	0.397
