# Supplementary material for: Primary osteoarthritis chondrocyte map of chromatin conformation reveals novel candidate effector genes
Source: Ann Rheum Dis. 2024 Mar 13;83(8):1048–59. doi: 10.1136/ard-2023-224945 (PMC11287644; doi:10.1136/ard-2023-224945)
Supplement: Supplementary data [file ard-2023-224945supp013.xlsx]

## Sheet: Sheet1
Supplemental Table 2: Matrix of mean SCC Scores computed from comparisons between chromosome 1 - 22 of the listed samples with HiCRep (PMID 28855260, 33576390), Mean = Average mean of all chromosome means for each sample
Sample ID	H-Cart	P663	P674	P698	P702	P710	P714	P718
H-Cart		0.93	0.88	0.91	0.85	0.94	0.85	0.88
P663	0.93		0.8	0.94	0.91	0.96	0.91	0.92
P674	0.88	0.8		0.76	0.69	0.82	0.66	0.7
P698	0.91	0.94	0.76		0.89	0.94	0.96	0.96
P702	0.85	0.91	0.69	0.89		0.9	0.89	0.9
P710	0.94	0.96	0.82	0.94	0.9		0.91	0.92
P714	0.85	0.91	0.66	0.96	0.89	0.91		0.98
P718	0.88	0.92	0.7	0.96	0.9	0.92	0.98
Mean	0.891429	0.91	0.758571	0.908571	0.861429	0.912857	0.88	0.894286
