# Supplementary material for: Primary osteoarthritis chondrocyte map of chromatin conformation reveals novel candidate effector genes
Source: Ann Rheum Dis. 2024 Mar 13;83(8):1048–59. doi: 10.1136/ard-2023-224945 (PMC11287644; doi:10.1136/ard-2023-224945)
Supplement: Supplementary data [file ard-2023-224945supp014.xlsx]

## Sheet: All_Loops_p_val
Supplemental Table 3: Chromatin loops identified from primary chondrocyte tissue with different loop calling algorithms, Source gives the name of the loop calling algorithm used to compute loop anchors
Chromosome	Loop Anchor 1 position	Loop Anchor 2 position	Source
1	774621 - 779620	824621 - 829620	SIP
1	1114621 - 1124620	1284621 - 1294620	SIP
1	1114621 - 1124620	1504621 - 1514620	SIP
1	1119621 - 1124620	1249621 - 1254620	SIP
1	1778562 - 1788561	1898562 - 1908561	SIP
1	1918562 - 1928561	2588562 - 2598561	SIP
1	1938562 - 1948561	2038562 - 2048561	SIP
1	1958562 - 1968561	2378562 - 2388561	SIP
1	2088562 - 2093561	2138562 - 2143561	SIP
1	2188562 - 2198561	2378562 - 2388561	SIP
1	2228562 - 2238561	2308562 - 2318561	SIP
1	2318562 - 2323561	2378562 - 2383561	SIP
1	2408562 - 2418561	2783456 - 2793435	SIP
1	2408562 - 2418561	2548562 - 2558561	SIP
1	2418562 - 2428561	3423437 - 3433436	SIP
1	3003437 - 3013436	3403437 - 3413436	SIP
1	3063437 - 3073436	3273437 - 3283436	SIP
1	3448437 - 3453436	3483437 - 3488436	SIP
1	3483437 - 3493436	3613437 - 3623436	SIP
1	3903437 - 3913436	5509941 - 5519940	SIP
1	3903437 - 3913436	5739941 - 5749940	SIP
1	5509941 - 5519940	5909941 - 5919940	SIP
1	5509941 - 5519940	5739941 - 5749940	SIP
1	5979941 - 5989940	6199941 - 6209940	SIP
1	6239941 - 6249940	6399941 - 6409940	SIP
1	6239941 - 6249940	6339941 - 6349940	SIP
1	6359941 - 6364940	6399941 - 6404940	SIP
1	6479941 - 6489940	6639941 - 6649940	SIP
1	6549941 - 6559940	6639941 - 6649940	SIP
1	6719941 - 6729940	7639941 - 7649940	SIP
1	6719941 - 6729940	7209941 - 7219940	SIP
1	6719941 - 6729940	7059941 - 7069940	SIP
1	6789941 - 6799940	7059941 - 7069940	SIP
1	6789941 - 6799940	6889941 - 6899940	SIP
1	7039941 - 7049940	7639941 - 7649940	SIP
1	7659941 - 7669940	7899941 - 7909940	SIP
1	7659941 - 7669940	7749941 - 7759940	SIP
1	7809941 - 7819940	7899941 - 7909940	SIP
1	7969941 - 7979940	8839942 - 8849941	SIP
1	7969941 - 7979940	8349941 - 8359940	SIP
1	7969941 - 7979940	8729942 - 8739941	SIP
1	7969941 - 7979940	8569942 - 8579941	SIP
1	7979941 - 7989940	8129941 - 8139940	SIP
1	8019941 - 8029940	8199941 - 8209940	SIP
1	8024941 - 8029940	8309941 - 8314940	SIP
1	8029941 - 8034940	8084941 - 8089940	SIP
1	8129941 - 8139940	8289941 - 8299940	SIP
1	8134941 - 8139940	8194941 - 8199940	SIP
1	8554942 - 8559941	8669942 - 8674941	SIP
1	8559942 - 8569941	8719942 - 8729941	SIP
1	8559942 - 8569941	8839942 - 8849941	SIP
1	8909942 - 8919941	8989942 - 8999941	SIP
1	9109942 - 9119941	9489942 - 9499941	SIP
1	9264942 - 9269941	9489942 - 9494941	SIP
1	9279942 - 9289941	9489942 - 9499941	SIP
1	9534942 - 9539941	9579943 - 9584942	SIP
1	9619943 - 9629942	9859943 - 9869942	SIP
1	9619943 - 9629942	10419944 - 10429943	SIP
1	9779943 - 9789942	9859943 - 9869942	SIP
1	9819943 - 9829942	10689944 - 10699943	SIP
1	9869943 - 9879942	10419944 - 10429943	SIP
1	9939943 - 9949942	10419944 - 10429943	SIP
1	9939943 - 9949942	10149943 - 10159942	SIP
1	9939943 - 9949942	10029943 - 10039942	SIP
1	10494944 - 10499943	10864944 - 10869943	SIP
1	10509944 - 10519943	10859944 - 10869943	SIP
1	11029944 - 11039943	11639944 - 11649943	SIP
1	11239944 - 11249943	11639944 - 11649943	SIP
1	11649944 - 11654943	11714944 - 11719943	SIP
1	11734944 - 11739943	11789944 - 11794943	SIP
1	11839944 - 11849943	12199944 - 12209943	SIP
1	11979944 - 11984943	12014944 - 12019943	SIP
1	12119944 - 12129943	12199944 - 12209943	SIP
1	12309944 - 12319943	12649982 - 12659989	SIP
1	12314944 - 12319943	12619995 - 12624994	SIP
1	12399944 - 12409947	12609996 - 12619994	SIP
1	13533506 - 13543505	13603506 - 13613505	SIP
1	13663506 - 13673505	13953506 - 13963505	SIP
1	13963506 - 13973505	15043505 - 15053504	SIP
1	13978506 - 13983505	14028506 - 14033505	SIP
1	13983506 - 13988505	14728505 - 14733504	SIP
1	14763505 - 14768504	15038505 - 15043504	SIP
1	15123505 - 15133504	15303505 - 15313504	SIP
1	15133505 - 15143504	15443506 - 15453505	SIP
1	15323505 - 15333504	15423505 - 15433504	SIP
1	15523506 - 15528505	16363506 - 16368505	SIP
1	15613506 - 15623505	16003506 - 16013505	SIP
1	15618506 - 15623505	16208506 - 16213505	SIP
1	15783506 - 15793505	16003506 - 16013505	SIP
1	15788506 - 15793505	15843506 - 15848505	SIP
1	15788506 - 15793505	16363506 - 16368505	SIP
1	15793506 - 15803505	15943506 - 15953505	SIP
1	15793506 - 15798505	16153506 - 16158505	SIP
1	15968506 - 15973505	16183506 - 16188505	SIP
1	15973506 - 15983505	16213506 - 16223505	SIP
1	15978506 - 15983505	16353506 - 16358505	SIP
1	16073506 - 16083505	16243506 - 16253505	SIP
1	16073506 - 16083505	16183506 - 16193505	SIP
1	16073506 - 16083505	16353506 - 16363505	SIP
1	16183506 - 16188505	16238506 - 16243505	SIP
1	16493506 - 16498505	16528506 - 16533505	SIP
1	16593506 - 16603505	21453508 - 21463507	SIP
1	16943506 - 16953505	17043506 - 17053505	SIP
1	16953506 - 16963505	17233506 - 17243505	SIP
1	17123506 - 17133505	17233506 - 17243505	SIP
1	17413505 - 17418504	17493505 - 17498504	SIP
1	17483505 - 17493504	18093507 - 18103506	SIP
1	17493505 - 17503504	18573507 - 18583506	SIP
1	17493505 - 17503504	17603506 - 17613505	SIP
1	17653506 - 17663505	18573507 - 18583506	SIP
1	17653506 - 17663505	18093507 - 18103506	SIP
1	17918507 - 17923506	18578507 - 18583506	SIP
1	17973507 - 17978506	18008507 - 18013506	SIP
1	18593507 - 18598506	18873507 - 18878506	SIP
1	18593507 - 18603506	18813507 - 18823506	SIP
1	18598507 - 18603506	18678507 - 18683506	SIP
1	18903507 - 18913506	19003507 - 19013506	SIP
1	18903507 - 18913506	19093507 - 19103506	SIP
1	19333507 - 19343506	19653508 - 19663507	SIP
1	19388507 - 19393506	19648507 - 19653507	SIP
1	19478507 - 19483506	19643507 - 19648506	SIP
1	19483507 - 19493506	19593507 - 19603506	SIP
1	19598507 - 19603506	19638507 - 19643506	SIP
1	19663508 - 19668507	19703508 - 19708507	SIP
1	19913508 - 19923507	20493508 - 20503507	SIP
1	19913508 - 19918507	20193508 - 20198507	SIP
1	19913508 - 19923507	20143508 - 20153507	SIP
1	19973508 - 19978507	20148508 - 20153507	SIP
1	20213508 - 20223507	20483508 - 20493507	SIP
1	20373508 - 20383507	20483508 - 20493507	SIP
1	20513508 - 20523507	20633508 - 20643507	SIP
1	20578508 - 20583507	20628508 - 20633507	SIP
1	20693508 - 20703507	21193508 - 21203507	SIP
1	20973508 - 20983507	21183508 - 21193507	SIP
1	21003508 - 21013507	21153508 - 21163507	SIP
1	21063508 - 21073507	21163508 - 21173507	SIP
1	21228508 - 21233507	21368508 - 21373507	SIP
1	21243508 - 21253507	21643508 - 21653507	SIP
1	21253508 - 21263507	21333508 - 21343507	SIP
1	21253508 - 21258507	21288508 - 21293507	SIP
1	21363508 - 21373507	21653508 - 21663507	SIP
1	21383508 - 21388507	21658508 - 21663507	SIP
1	21483508 - 21493507	22413508 - 22423507	SIP
1	21503508 - 21513507	21653508 - 21663507	SIP
1	21503508 - 21513507	22013508 - 22023507	SIP
1	21538508 - 21543507	22013508 - 22018507	SIP
1	21698508 - 21703507	22008508 - 22013507	SIP
1	21773508 - 21783507	22023508 - 22033507	SIP
1	21873508 - 21878507	22008508 - 22013507	SIP
1	21893508 - 21898507	21943508 - 21948507	SIP
1	21973508 - 21983507	22653508 - 22663507	SIP
1	21983508 - 21993507	22413508 - 22423507	SIP
1	22093508 - 22103507	22273508 - 22283507	SIP
1	22103508 - 22113507	22413508 - 22423507	SIP
1	22103508 - 22113507	22643508 - 22653507	SIP
1	22413508 - 22423507	22633508 - 22643507	SIP
1	22413508 - 22423507	22953508 - 22963507	SIP
1	22518508 - 22523507	22638508 - 22643507	SIP
1	22703508 - 22713507	22883508 - 22893507	SIP
1	22973508 - 22983507	23173508 - 23183507	SIP
1	23093508 - 23103507	23183508 - 23193507	SIP
1	23093508 - 23103507	23273508 - 23283507	SIP
1	23493508 - 23498508	23538509 - 23543509	SIP
1	23543510 - 23553509	23633511 - 23643510	SIP
1	23578511 - 23583510	23633511 - 23638510	SIP
1	23763511 - 23773510	24103511 - 24113510	SIP
1	23763511 - 23773510	23913511 - 23923510	SIP
1	23773511 - 23778510	23868511 - 23873510	SIP
1	23793511 - 23803510	24393511 - 24403510	SIP
1	23793511 - 23803510	25233510 - 25243509	SIP
1	23943511 - 23953510	24733510 - 24743509	SIP
1	23953511 - 23963510	24393511 - 24403510	SIP
1	23953511 - 23958510	24293511 - 24298510	SIP
1	23953511 - 23963510	24633510 - 24643509	SIP
1	23963511 - 23968510	24178511 - 24183510	SIP
1	23978511 - 23983510	24013511 - 24018510	SIP
1	23983511 - 23988510	24118511 - 24123510	SIP
1	24193511 - 24203510	24633510 - 24643509	SIP
1	24193511 - 24203510	24513511 - 24523510	SIP
1	24193511 - 24203510	24823510 - 24833509	SIP
1	24193511 - 24203510	24383511 - 24393510	SIP
1	24198511 - 24203510	24583510 - 24588509	SIP
1	24288511 - 24293510	24388511 - 24393510	SIP
1	24413511 - 24423510	24583510 - 24593509	SIP
1	24673510 - 24683509	25203510 - 25213509	SIP
1	24683510 - 24693509	24823510 - 24833509	SIP
1	24843510 - 24853509	25203510 - 25213509	SIP
1	24923510 - 24933509	25193510 - 25203509	SIP
1	24928510 - 24933509	25093510 - 25098509	SIP
1	25233510 - 25243509	26013510 - 26023509	SIP
1	25243510 - 25253509	25813510 - 25823509	SIP
1	25243510 - 25253509	25333510 - 25343509	SIP
1	25263510 - 25268509	25333510 - 25338509	SIP
1	25283510 - 25293509	25403510 - 25413509	SIP
1	25398510 - 25403509	25518510 - 25523509	SIP
1	25403510 - 25413509	25793510 - 25803509	SIP
1	25433510 - 25443509	26243510 - 26253509	SIP
1	25553510 - 25563509	26003510 - 26013509	SIP
1	25603510 - 25613509	25793510 - 25803509	SIP
1	25893510 - 25903509	25993510 - 26003509	SIP
1	25893510 - 25903509	26143510 - 26153509	SIP
1	25893510 - 25898509	26368510 - 26373509	SIP
1	26028510 - 26033509	26153510 - 26158509	SIP
1	26098510 - 26103509	26413510 - 26418509	SIP
1	26103510 - 26113509	26363510 - 26373509	SIP
1	26103510 - 26108509	26143510 - 26148509	SIP
1	26103510 - 26108509	26318510 - 26323509	SIP
1	26103510 - 26108509	26228510 - 26233509	SIP
1	26163510 - 26173509	26313510 - 26323509	SIP
1	26168510 - 26173509	26228510 - 26233509	SIP
1	26273510 - 26278509	26318510 - 26323509	SIP
1	26498510 - 26503509	26533510 - 26538509	SIP
1	26593510 - 26603509	26873510 - 26883509	SIP
1	26593510 - 26603509	26783510 - 26793509	SIP
1	26628510 - 26633509	26668510 - 26673509	SIP
1	26678510 - 26683509	26873510 - 26878509	SIP
1	26678510 - 26683509	26783510 - 26788509	SIP
1	26723510 - 26728509	26783510 - 26788509	SIP
1	26803510 - 26808509	26878510 - 26883509	SIP
1	26993510 - 26998509	27093510 - 27098509	SIP
1	27043510 - 27048509	27278510 - 27283509	SIP
1	27043510 - 27048509	27093510 - 27098509	SIP
1	27098510 - 27103509	27198510 - 27203509	SIP
1	27103510 - 27113509	27283510 - 27293509	SIP
1	27283510 - 27293509	28023490 - 28033489	SIP
1	27293510 - 27303509	27383511 - 27393496	SIP
1	27293510 - 27303509	27663490 - 27673489	SIP
1	27303510 - 27308509	27603490 - 27608489	SIP
1	27353510 - 27358509	27388510 - 27393496	SIP
1	27393497 - 27403496	27603490 - 27613489	SIP
1	27393497 - 27403496	27663490 - 27673489	SIP
1	27393497 - 27398496	27568490 - 27573489	SIP
1	27488490 - 27493489	27658490 - 27663489	SIP
1	27553490 - 27558489	27658490 - 27663489	SIP
1	27608490 - 27613489	27658490 - 27663489	SIP
1	27853490 - 27863489	28203490 - 28213489	SIP
1	27853490 - 27858489	27978490 - 27983489	SIP
1	27853490 - 27863489	28013490 - 28023489	SIP
1	27978490 - 27983489	28183490 - 28188489	SIP
1	27988490 - 27993489	28023490 - 28028489	SIP
1	28243490 - 28248489	28508489 - 28513488	SIP
1	28248490 - 28253489	28603489 - 28608488	SIP
1	28353490 - 28363489	28873489 - 28883488	SIP
1	28363490 - 28368489	28603489 - 28608488	SIP
1	28403490 - 28413489	28593489 - 28603488	SIP
1	28413490 - 28418489	28503489 - 28508488	SIP
1	28513489 - 28518488	28603489 - 28608488	SIP
1	28633489 - 28643488	28733489 - 28743488	SIP
1	28663489 - 28668488	28728489 - 28733488	SIP
1	28783489 - 28793488	29033489 - 29043488	SIP
1	28783489 - 28793488	29193489 - 29203488	SIP
1	28783489 - 28793488	28873489 - 28883488	SIP
1	28873489 - 28883488	29033489 - 29043488	SIP
1	28873489 - 28883488	30707154 - 30717153	SIP
1	28873489 - 28883488	29203489 - 29213488	SIP
1	29033489 - 29043488	29193489 - 29203488	SIP
1	29118489 - 29123488	29178489 - 29183488	SIP
1	29233489 - 29243488	30107154 - 30117153	SIP
1	29233489 - 29243488	30377154 - 30387153	SIP
1	29233489 - 29243488	30707154 - 30717153	SIP
1	29233489 - 29243488	30777154 - 30787153	SIP
1	29233489 - 29243488	30177154 - 30187153	SIP
1	29453489 - 29463488	30367154 - 30377153	SIP
1	29513489 - 29523488	30107154 - 30117153	SIP
1	29587154 - 29592153	29637154 - 29642153	SIP
1	29587154 - 29597153	30607154 - 30617153	SIP
1	29697154 - 29707153	30077154 - 30087153	SIP
1	29697154 - 29707153	30707154 - 30717153	SIP
1	29727154 - 29732153	30377154 - 30382153	SIP
1	29787154 - 29797153	30707154 - 30717153	SIP
1	29787154 - 29797153	30077154 - 30087153	SIP
1	29787154 - 29797153	30377154 - 30387153	SIP
1	29897154 - 29907153	30697154 - 30707153	SIP
1	30107154 - 30112153	30382154 - 30387153	SIP
1	30107154 - 30117153	30707154 - 30717153	SIP
1	30187154 - 30197153	30697154 - 30707153	SIP
1	30427154 - 30437153	30697154 - 30707153	SIP
1	30517154 - 30527153	30697154 - 30707153	SIP
1	30717154 - 30727153	30907154 - 30917153	SIP
1	30717154 - 30722153	30777154 - 30782153	SIP
1	30777154 - 30787153	31417154 - 31427153	SIP
1	30797154 - 30807153	30907154 - 30917153	SIP
1	30847154 - 30852153	30897154 - 30902153	SIP
1	31177154 - 31187153	31327154 - 31337153	SIP
1	31177154 - 31187153	31417154 - 31427153	SIP
1	31187154 - 31197153	31544400 - 31554399	SIP
1	31387154 - 31397153	31544400 - 31554399	SIP
1	31559400 - 31564399	31594400 - 31599399	SIP
1	31564400 - 31574399	31784400 - 31794399	SIP
1	31574400 - 31584399	31704400 - 31714399	SIP
1	31644400 - 31654399	32004400 - 32014399	SIP
1	31654400 - 31664399	31784400 - 31794399	SIP
1	31664400 - 31674399	32344400 - 32354399	SIP
1	31799400 - 31804399	32004400 - 32009399	SIP
1	31814400 - 31824399	31964400 - 31974399	SIP
1	32444400 - 32454399	32764400 - 32774399	SIP
1	32519400 - 32524399	32769400 - 32774399	SIP
1	32704400 - 32714399	32864400 - 32874399	SIP
1	32704400 - 32714399	32774400 - 32784399	SIP
1	32709400 - 32714399	33089400 - 33094399	SIP
1	32874400 - 32879399	33079400 - 33084399	SIP
1	32924400 - 32934399	33074400 - 33084399	SIP
1	32964400 - 32974399	33044400 - 33054399	SIP
1	33124400 - 33134399	33464400 - 33474399	SIP
1	33294400 - 33304399	33454400 - 33464399	SIP
1	33294400 - 33299399	33364400 - 33369399	SIP
1	33364400 - 33374399	33464400 - 33474399	SIP
1	33624401 - 33634400	34594400 - 34604399	SIP
1	33624401 - 33634400	34734400 - 34744399	SIP
1	33634401 - 33644400	34154400 - 34164399	SIP
1	33634401 - 33644400	34674400 - 34684399	SIP
1	33734400 - 33739399	34009400 - 34014399	SIP
1	33734400 - 33744399	34154400 - 34164399	SIP
1	33759400 - 33764399	33904400 - 33909399	SIP
1	33829400 - 33834399	34009400 - 34014399	SIP
1	33839400 - 33844399	34159400 - 34164399	SIP
1	33874400 - 33884399	34164400 - 34174399	SIP
1	34859400 - 34864399	35024400 - 35029399	SIP
1	35029400 - 35034399	35079400 - 35084399	SIP
1	35184400 - 35194399	36384400 - 36394399	SIP
1	35194400 - 35204399	35764400 - 35774399	SIP
1	35254400 - 35264399	36024400 - 36034399	SIP
1	35444400 - 35454399	35724400 - 35734399	SIP
1	35449400 - 35454399	35774400 - 35779399	SIP
1	35464400 - 35474399	36024400 - 36034399	SIP
1	35564400 - 35569399	35774400 - 35779399	SIP
1	35564400 - 35574399	35724400 - 35734399	SIP
1	35634400 - 35644399	35714400 - 35724399	SIP
1	35879400 - 35884399	36149400 - 36154399	SIP
1	35924400 - 35934399	36284400 - 36294399	SIP
1	35924400 - 35934399	36224400 - 36234399	SIP
1	35924400 - 35934399	36384400 - 36394399	SIP
1	35929400 - 35934399	36144400 - 36149399	SIP
1	35939400 - 35944399	36054400 - 36059399	SIP
1	36094400 - 36099399	36189400 - 36194399	SIP
1	36094400 - 36104399	36284400 - 36294399	SIP
1	36099400 - 36104399	36419400 - 36424399	SIP
1	36144400 - 36154399	36224400 - 36234399	SIP
1	36144400 - 36154399	36384400 - 36394399	SIP
1	36149400 - 36154399	36284400 - 36289399	SIP
1	36184400 - 36189399	36284400 - 36289399	SIP
1	36224400 - 36229399	36279400 - 36284399	SIP
1	36224400 - 36229399	36399400 - 36404399	SIP
1	36334400 - 36344399	36414400 - 36424399	SIP
1	36574400 - 36584399	37434400 - 37444399	SIP
1	36609400 - 36614399	37039400 - 37044399	SIP
1	36614400 - 36624399	38774329 - 38784328	SIP
1	36694400 - 36704399	37034400 - 37044399	SIP
1	36694400 - 36704399	37424400 - 37434399	SIP
1	37449400 - 37454399	37679329 - 37684328	SIP
1	37464400 - 37474399	38004329 - 38014328	SIP
1	37514400 - 37519399	37684329 - 37689328	SIP
1	37544400 - 37554399	38014329 - 38024328	SIP
1	37559400 - 37564399	37679329 - 37684328	SIP
1	37594400 - 37604399	37684329 - 37694328	SIP
1	37684329 - 37694328	38014329 - 38024328	SIP
1	37804329 - 37814328	38004329 - 38014328	SIP
1	37854329 - 37859328	38009329 - 38014328	SIP
1	37884329 - 37894328	38014329 - 38024328	SIP
1	37924329 - 37934328	39314329 - 39324328	SIP
1	37934329 - 37939328	38004329 - 38009328	SIP
1	37984329 - 37994328	38984329 - 38994328	SIP
1	37984329 - 37994328	38824329 - 38834328	SIP
1	38854329 - 38864328	38984329 - 38994328	SIP
1	38864329 - 38874328	39074329 - 39084328	SIP
1	39094329 - 39104328	39534329 - 39544328	SIP
1	39094329 - 39104328	39254329 - 39264328	SIP
1	39104329 - 39114328	39184329 - 39194328	SIP
1	39199329 - 39204328	39254329 - 39259328	SIP
1	39514329 - 39524328	39764329 - 39774328	SIP
1	39604329 - 39614328	39714329 - 39724328	SIP
1	39604329 - 39609328	39649329 - 39654328	SIP
1	39814329 - 39819328	40024329 - 40029328	SIP
1	39814329 - 39824328	39974329 - 39984328	SIP
1	39914329 - 39924328	40024329 - 40034328	SIP
1	40079329 - 40084328	40399329 - 40404328	SIP
1	40144329 - 40154328	40404329 - 40414328	SIP
1	40144329 - 40154328	40334329 - 40344328	SIP
1	40154329 - 40164328	40254329 - 40264328	SIP
1	40604329 - 40614328	40944329 - 40954328	SIP
1	40604329 - 40614328	40844329 - 40854328	SIP
1	40844329 - 40854328	40944329 - 40954328	SIP
1	40884329 - 40889328	40939329 - 40944328	SIP
1	41164329 - 41174328	42504330 - 42514329	SIP
1	41254329 - 41264328	42024330 - 42034329	SIP
1	41264329 - 41274328	41414329 - 41424328	SIP
1	41319329 - 41324328	41424329 - 41429329	SIP
1	41544330 - 41554329	42594330 - 42604329	SIP
1	41564330 - 41574329	42134330 - 42144329	SIP
1	41574330 - 41584329	42024330 - 42034329	SIP
1	41654330 - 41664329	42024330 - 42034329	SIP
1	41664330 - 41669329	42324330 - 42329329	SIP
1	41924330 - 41934329	43104330 - 43114329	SIP
1	41974330 - 41984329	42114330 - 42124329	SIP
1	41989330 - 41994329	42069330 - 42074329	SIP
1	42144330 - 42154329	43074330 - 43084329	SIP
1	42144330 - 42154329	42744330 - 42754329	SIP
1	42334330 - 42344329	42674330 - 42684329	SIP
1	42334330 - 42344329	42454330 - 42464329	SIP
1	42344330 - 42354329	42744330 - 42754329	SIP
1	42574330 - 42584329	43074330 - 43084329	SIP
1	42769330 - 42774329	42909330 - 42914329	SIP
1	42774330 - 42784329	43064330 - 43074329	SIP
1	42904330 - 42914329	43064330 - 43074329	SIP
1	42934330 - 42944329	44804329 - 44814328	SIP
1	43224330 - 43234329	43644330 - 43654329	SIP
1	43224330 - 43234329	43404330 - 43414329	SIP
1	43354330 - 43364329	44024329 - 44034328	SIP
1	43524330 - 43534329	44664329 - 44674328	SIP
1	43524330 - 43534329	43644330 - 43654329	SIP
1	43524330 - 43534329	44034329 - 44044328	SIP
1	43529330 - 43534329	43574330 - 43579329	SIP
1	43649330 - 43654329	44029329 - 44034328	SIP
1	43704330 - 43714329	44634329 - 44644328	SIP
1	43754330 - 43764329	43934329 - 43944328	SIP
1	43754330 - 43764329	44034329 - 44044328	SIP
1	43764330 - 43774329	44594329 - 44604328	SIP
1	43974329 - 43984328	44624329 - 44634328	SIP
1	43984329 - 43989328	44029329 - 44034328	SIP
1	43989329 - 43994328	44234329 - 44239328	SIP
1	44214329 - 44224328	44594329 - 44604328	SIP
1	44219329 - 44224328	44649329 - 44654328	SIP
1	44374329 - 44384328	44584329 - 44594328	SIP
1	44604329 - 44609328	44649329 - 44654328	SIP
1	44714329 - 44724328	45484329 - 45494328	SIP
1	44724329 - 44734328	44794329 - 44804328	SIP
1	44724329 - 44734328	45004329 - 45014328	SIP
1	44724329 - 44734328	45294329 - 45304328	SIP
1	44729329 - 44734328	44774329 - 44779328	SIP
1	44784329 - 44789328	44999329 - 45004328	SIP
1	44799329 - 44804328	46249329 - 46254328	SIP
1	44824329 - 44834328	45494329 - 45504328	SIP
1	44834329 - 44844328	45294329 - 45304328	SIP
1	44844329 - 44849328	44999329 - 45004328	SIP
1	45004329 - 45014328	45494329 - 45504328	SIP
1	45014329 - 45024328	45564329 - 45574328	SIP
1	45014329 - 45024328	45294329 - 45304328	SIP
1	45019329 - 45024328	45204329 - 45209328	SIP
1	45044329 - 45049328	45129329 - 45134328	SIP
1	45334329 - 45344328	46244329 - 46254328	SIP
1	45354329 - 45364328	45564329 - 45574328	SIP
1	45354329 - 45364328	45494329 - 45504328	SIP
1	45384329 - 45394328	46014329 - 46024328	SIP
1	45509329 - 45514328	45564329 - 45569328	SIP
1	45654329 - 45664328	46014329 - 46024328	SIP
1	45674329 - 45679328	46179329 - 46184328	SIP
1	45679329 - 45684328	46239329 - 46244328	SIP
1	45679329 - 45684328	46129329 - 46134328	SIP
1	45704329 - 45714328	45874329 - 45884328	SIP
1	45724329 - 45734328	46014329 - 46024328	SIP
1	45744329 - 45754328	46174329 - 46184328	SIP
1	45794329 - 45799328	46189329 - 46194328	SIP
1	45884329 - 45894328	46174329 - 46184328	SIP
1	45914329 - 45924328	46344329 - 46354328	SIP
1	45954329 - 45964328	46214329 - 46224328	SIP
1	45969329 - 45974328	46024329 - 46029328	SIP
1	46034329 - 46039328	46219329 - 46224328	SIP
1	46034329 - 46044328	46174329 - 46184328	SIP
1	46034329 - 46039328	46344329 - 46349328	SIP
1	46244329 - 46249328	46344329 - 46349328	SIP
1	46299329 - 46304328	46339329 - 46344328	SIP
1	46409329 - 46414328	46524329 - 46529328	SIP
1	46444329 - 46454328	46524329 - 46534328	SIP
1	46444329 - 46454328	46714329 - 46724328	SIP
1	46539329 - 46544328	46709329 - 46714328	SIP
1	46599329 - 46604328	46714329 - 46719328	SIP
1	46884329 - 46894328	47074329 - 47084328	SIP
1	46884329 - 46894328	48284329 - 48294328	SIP
1	46924329 - 46934328	47144329 - 47154328	SIP
1	47174329 - 47184328	48194329 - 48204328	SIP
1	47184329 - 47194328	47424329 - 47434328	SIP
1	47184329 - 47194328	47724329 - 47734328	SIP
1	47324329 - 47334328	48464329 - 48474328	SIP
1	47384329 - 47389328	47709329 - 47714328	SIP
1	47424329 - 47434328	48064329 - 48074328	SIP
1	47424329 - 47434328	48204329 - 48214328	SIP
1	47434329 - 47444328	47704329 - 47714328	SIP
1	47434329 - 47439328	47654329 - 47659328	SIP
1	47439329 - 47444328	47574329 - 47579328	SIP
1	47504329 - 47514328	47704329 - 47714328	SIP
1	47519329 - 47524328	47654329 - 47659328	SIP
1	47564329 - 47569328	47704329 - 47709328	SIP
1	47569329 - 47574328	47654329 - 47659328	SIP
1	47574329 - 47584328	48194329 - 48204328	SIP
1	47654329 - 47659328	47699329 - 47704328	SIP
1	47734329 - 47744328	48204329 - 48214328	SIP
1	47734329 - 47744328	48054329 - 48064328	SIP
1	47734329 - 47744328	47994329 - 48004328	SIP
1	47734329 - 47744328	48494329 - 48504328	SIP
1	47944329 - 47954328	48474329 - 48484328	SIP
1	47984329 - 47994328	48194329 - 48204328	SIP
1	47994329 - 47999328	48059329 - 48064328	SIP
1	48084329 - 48094328	50344329 - 50354328	SIP
1	48104329 - 48114328	48694329 - 48704328	SIP
1	48104329 - 48114328	48494329 - 48504328	SIP
1	48104329 - 48114328	48204329 - 48214328	SIP
1	48564329 - 48574328	48694329 - 48704328	SIP
1	48914329 - 48924328	50344329 - 50354328	SIP
1	49299329 - 49304328	50179329 - 50184328	SIP
1	49559329 - 49564328	50264329 - 50269328	SIP
1	49934329 - 49944328	50164329 - 50174328	SIP
1	50364329 - 50374328	51184329 - 51194328	SIP
1	50364329 - 50374328	52004329 - 52014328	SIP
1	50364329 - 50374328	50694329 - 50704328	SIP
1	50774329 - 50784328	51184329 - 51194328	SIP
1	50774329 - 50784328	51044329 - 51054328	SIP
1	50774329 - 50784328	51294329 - 51304328	SIP
1	50774329 - 50784328	52004329 - 52014328	SIP
1	50924329 - 50934328	51184329 - 51194328	SIP
1	50924329 - 50929328	51039329 - 51044328	SIP
1	50954329 - 50964328	52374329 - 52384328	SIP
1	50954329 - 50964328	52724329 - 52734328	SIP
1	51364329 - 51374328	52004329 - 52014328	SIP
1	51514329 - 51524328	51764329 - 51774328	SIP
1	51519329 - 51524328	51614329 - 51619328	SIP
1	51624329 - 51634328	51764329 - 51774328	SIP
1	51894329 - 51904328	52004329 - 52014328	SIP
1	52124329 - 52134328	52294329 - 52304328	SIP
1	52364329 - 52369328	52409329 - 52414328	SIP
1	53234329 - 53244328	54044328 - 54054327	SIP
1	53274329 - 53284328	53384329 - 53394328	SIP
1	53324329 - 53329328	54759328 - 54764327	SIP
1	53484328 - 53489327	54809328 - 54814327	SIP
1	53484328 - 53494327	53754328 - 53764327	SIP
1	53484328 - 53494327	53674328 - 53684327	SIP
1	53634328 - 53644327	53744328 - 53754327	SIP
1	53874328 - 53884327	54494328 - 54504327	SIP
1	53874328 - 53884327	54804328 - 54814327	SIP
1	53884328 - 53889327	54399328 - 54404327	SIP
1	53884328 - 53889327	53939328 - 53944327	SIP
1	53884328 - 53894327	54044328 - 54054327	SIP
1	53944328 - 53954327	54764328 - 54774327	SIP
1	53944328 - 53949327	54404328 - 54409327	SIP
1	53954328 - 53964327	54044328 - 54054327	SIP
1	53974328 - 53984327	54814328 - 54824327	SIP
1	53989328 - 53994327	54509328 - 54514327	SIP
1	54064328 - 54074327	54804328 - 54814327	SIP
1	54064328 - 54069327	54489328 - 54494327	SIP
1	54114328 - 54124327	54484328 - 54494327	SIP
1	54114328 - 54124327	54404328 - 54414327	SIP
1	54194328 - 54204327	54484328 - 54494327	SIP
1	54199328 - 54204327	54404328 - 54409327	SIP
1	54264328 - 54274327	54484328 - 54494327	SIP
1	54269328 - 54274327	54394328 - 54399327	SIP
1	54404328 - 54414327	54484328 - 54494327	SIP
1	54494328 - 54504327	54804328 - 54814327	SIP
1	54944328 - 54949327	54994328 - 54999327	SIP
1	54944328 - 54954327	55014328 - 55024327	SIP
1	55124328 - 55134327	56704328 - 56714327	SIP
1	55129328 - 55134327	56809328 - 56814327	SIP
1	55134328 - 55144327	56064328 - 56074327	SIP
1	55134328 - 55144327	55274328 - 55284327	SIP
1	55134328 - 55144327	56574328 - 56584327	SIP
1	55139328 - 55144327	55209328 - 55214327	SIP
1	55204328 - 55209327	55274328 - 55279327	SIP
1	55234328 - 55239327	56079328 - 56084328	SIP
1	55284328 - 55294327	56584328 - 56594327	SIP
1	55284328 - 55294327	56814328 - 56824327	SIP
1	55284328 - 55294327	56704328 - 56714327	SIP
1	55374328 - 55384327	55654328 - 55664327	SIP
1	55374328 - 55384327	56384329 - 56394328	SIP
1	55374328 - 55384327	56074328 - 56084328	SIP
1	55374328 - 55384327	56574328 - 56584327	SIP
1	55374328 - 55384327	56194329 - 56204328	SIP
1	55384328 - 55389327	56519329 - 56524328	SIP
1	55434328 - 55444327	56574328 - 56584327	SIP
1	55464328 - 55474327	55654328 - 55664327	SIP
1	55464328 - 55474327	56074328 - 56084328	SIP
1	55574328 - 55584327	56064328 - 56074327	SIP
1	55579328 - 55584327	55659328 - 55664327	SIP
1	55589328 - 55594327	56584328 - 56589327	SIP
1	55659328 - 55664327	56354329 - 56359328	SIP
1	55664328 - 55674327	56074328 - 56084328	SIP
1	55664328 - 55674327	56574328 - 56584327	SIP
1	55694328 - 55699327	56269329 - 56274328	SIP
1	55779328 - 55784327	56019328 - 56024327	SIP
1	55804328 - 55814327	56574328 - 56584327	SIP
1	55914328 - 55924327	56314329 - 56324328	SIP
1	55954328 - 55959327	56714328 - 56719327	SIP
1	55964328 - 55974327	56574328 - 56584327	SIP
1	55964328 - 55974327	56194329 - 56204328	SIP
1	55969328 - 55974327	56014328 - 56019327	SIP
1	55974328 - 55979327	56119329 - 56124328	SIP
1	55974328 - 55979327	56309329 - 56314328	SIP
1	56064328 - 56069327	56579328 - 56584327	SIP
1	56409329 - 56414328	56574328 - 56579327	SIP
1	56824328 - 56834327	58044329 - 58054328	SIP
1	56824328 - 56834327	58644329 - 58654328	SIP
1	56824328 - 56834327	58544329 - 58554328	SIP
1	56824328 - 56834327	58144329 - 58154328	SIP
1	56829328 - 56834327	58164329 - 58169328	SIP
1	57294329 - 57304328	58064329 - 58074328	SIP
1	57464329 - 57469328	58054329 - 58059328	SIP
1	57964329 - 57974328	58264329 - 58274328	SIP
1	58514329 - 58524328	59754329 - 59764328	SIP
1	58514329 - 58524328	58644329 - 58654328	SIP
1	58734329 - 58739328	58769329 - 58774328	SIP
1	58734329 - 58744328	59594329 - 59604328	SIP
1	58734329 - 58744328	59694329 - 59704328	SIP
1	58734329 - 58744328	59754329 - 59764328	SIP
1	58744329 - 58754328	60164329 - 60174328	SIP
1	58774329 - 58784328	59434329 - 59444328	SIP
1	58779329 - 58784328	59699329 - 59704328	SIP
1	58784329 - 58794328	59144329 - 59154328	SIP
1	58784329 - 58794328	59294329 - 59304328	SIP
1	58814329 - 58824328	58904329 - 58914328	SIP
1	58894329 - 58899328	59134329 - 59139328	SIP
1	58899329 - 58904328	59294329 - 59299328	SIP
1	59014329 - 59024328	59694329 - 59704328	SIP
1	59164329 - 59169328	59694329 - 59699328	SIP
1	59294329 - 59304328	59694329 - 59704328	SIP
1	59434329 - 59444328	59684329 - 59694328	SIP
1	59964329 - 59974328	61844329 - 61854328	SIP
1	59964329 - 59974328	60754329 - 60764328	SIP
1	59964329 - 59974328	61034329 - 61044328	SIP
1	59964329 - 59974328	60264329 - 60274328	SIP
1	59964329 - 59974328	61334329 - 61344328	SIP
1	59964329 - 59974328	60474329 - 60484328	SIP
1	59969329 - 59974328	61444329 - 61449328	SIP
1	59974329 - 59984328	60394329 - 60404328	SIP
1	59974329 - 59984328	60614329 - 60624328	SIP
1	59974329 - 59984328	60864329 - 60874328	SIP
1	59974329 - 59984328	60144329 - 60154328	SIP
1	59974329 - 59984328	61644329 - 61654328	SIP
1	59974329 - 59984328	61234329 - 61244328	SIP
1	60154329 - 60164328	61034329 - 61044328	SIP
1	60154329 - 60164328	61344329 - 61354328	SIP
1	60154329 - 60164328	61844329 - 61854328	SIP
1	60154329 - 60164328	61244329 - 61254328	SIP
1	60154329 - 60159328	61449329 - 61454328	SIP
1	60169329 - 60174328	60619329 - 60624328	SIP
1	60274329 - 60284328	61034329 - 61044328	SIP
1	60274329 - 60284328	61634329 - 61644328	SIP
1	60304329 - 60309328	60814329 - 60819328	SIP
1	60754329 - 60764328	62054329 - 62064328	SIP
1	60844329 - 60854328	61034329 - 61044328	SIP
1	60964329 - 60974328	61844329 - 61854328	SIP
1	61014329 - 61024328	62094329 - 62104328	SIP
1	61044329 - 61054328	61844329 - 61854328	SIP
1	61044329 - 61054328	61444329 - 61454328	SIP
1	61044329 - 61054328	61604329 - 61614328	SIP
1	61049329 - 61054328	61139329 - 61144328	SIP
1	61054329 - 61064328	61334329 - 61344328	SIP
1	61064329 - 61074328	62434330 - 62444329	SIP
1	61084329 - 61089328	61179329 - 61184328	SIP
1	61084329 - 61094328	61224329 - 61234328	SIP
1	61244329 - 61254328	61844329 - 61854328	SIP
1	61444329 - 61454328	61844329 - 61854328	SIP
1	61454329 - 61464328	61634329 - 61644328	SIP
1	61464329 - 61474328	62104329 - 62114328	SIP
1	61644329 - 61654328	62104329 - 62114328	SIP
1	61724329 - 61734328	62434330 - 62444329	SIP
1	61764329 - 61769328	61829329 - 61834328	SIP
1	61914329 - 61924328	62124329 - 62134328	SIP
1	61944329 - 61949328	62124329 - 62129328	SIP
1	61954329 - 61959328	62039329 - 62044328	SIP
1	61964329 - 61974328	62404330 - 62414329	SIP
1	61974329 - 61984328	62754330 - 62764329	SIP
1	62079329 - 62084328	62129329 - 62134328	SIP
1	62174329 - 62184328	62744330 - 62754329	SIP
1	62174329 - 62184328	62404330 - 62414329	SIP
1	62524330 - 62534329	62744330 - 62754329	SIP
1	62834330 - 62844329	63444330 - 63454329	SIP
1	62834330 - 62844329	63144330 - 63154329	SIP
1	62834330 - 62844329	64244318 - 64254317	SIP
1	62834330 - 62844329	63524330 - 63534329	SIP
1	62954330 - 62964329	63144330 - 63154329	SIP
1	63574330 - 63579329	64244318 - 64249317	SIP
1	63604330 - 63614329	64674318 - 64684317	SIP
1	63614330 - 63624329	64814318 - 64824317	SIP
1	63614330 - 63624329	64234318 - 64244317	SIP
1	63614330 - 63624329	64134318 - 64144317	SIP
1	63684330 - 63694329	64134318 - 64144317	SIP
1	63684330 - 63694329	64234318 - 64244317	SIP
1	63764330 - 63774329	64134318 - 64144317	SIP
1	63849330 - 63854329	64029329 - 64034328	SIP
1	63884330 - 63889329	64039329 - 64044328	SIP
1	63914330 - 63924329	64124318 - 64134317	SIP
1	63964330 - 63969328	64124318 - 64129317	SIP
1	64264318 - 64274317	65684318 - 65694317	SIP
1	64264318 - 64274317	64674318 - 64684317	SIP
1	64264318 - 64274317	64814318 - 64824317	SIP
1	64464318 - 64474317	64614318 - 64624317	SIP
1	64684318 - 64694317	64814318 - 64824317	SIP
1	64684318 - 64689317	64969318 - 64974317	SIP
1	64684318 - 64694317	65684318 - 65694317	SIP
1	64894318 - 64904317	64994318 - 65004317	SIP
1	64904318 - 64914317	66274318 - 66284317	SIP
1	64904318 - 64909317	64964318 - 64969317	SIP
1	64969318 - 64974317	65059318 - 65064317	SIP
1	65054318 - 65064317	65684318 - 65694317	SIP
1	65054318 - 65064317	65204318 - 65214317	SIP
1	65064318 - 65074317	65414318 - 65424317	SIP
1	65069318 - 65074317	65144318 - 65149317	SIP
1	65234318 - 65244317	65684318 - 65694317	SIP
1	65254318 - 65264317	66244318 - 66254317	SIP
1	65254318 - 65264317	65414318 - 65424317	SIP
1	65434318 - 65444317	65684318 - 65694317	SIP
1	65449318 - 65454317	66229318 - 66234317	SIP
1	65714318 - 65724317	66234318 - 66244317	SIP
1	65724318 - 65729317	66459318 - 66464317	SIP
1	65774318 - 65784317	66074318 - 66084317	SIP
1	65784318 - 65794317	66444318 - 66454317	SIP
1	65804318 - 65814317	66694318 - 66704317	SIP
1	65824318 - 65834317	66224318 - 66234317	SIP
1	65944318 - 65954317	66724318 - 66734317	SIP
1	65954318 - 65964317	66234318 - 66244317	SIP
1	65954318 - 65964317	66334318 - 66344317	SIP
1	65954318 - 65964317	66444318 - 66454317	SIP
1	65989318 - 65994317	66104318 - 66109317	SIP
1	66244318 - 66254317	66444318 - 66454317	SIP
1	66254318 - 66264317	66724318 - 66734317	SIP
1	66269318 - 66274317	66329318 - 66334317	SIP
1	66279318 - 66284317	66374318 - 66379317	SIP
1	66294318 - 66304317	66364318 - 66374317	SIP
1	66294318 - 66304317	66924318 - 66934317	SIP
1	66374318 - 66384317	66714318 - 66724317	SIP
1	66444318 - 66454317	66724318 - 66734317	SIP
1	66529318 - 66534317	66724318 - 66729317	SIP
1	66754318 - 66764317	67494318 - 67504317	SIP
1	66764318 - 66774317	67144318 - 67154317	SIP
1	66764318 - 66774317	67204318 - 67214317	SIP
1	66924318 - 66934317	67424318 - 67434317	SIP
1	66994318 - 67004317	67204318 - 67214317	SIP
1	66994318 - 67004317	67144318 - 67154317	SIP
1	66994318 - 67004317	67494318 - 67504317	SIP
1	67004318 - 67014317	67334318 - 67344317	SIP
1	67064318 - 67074317	67494318 - 67504317	SIP
1	67074318 - 67084317	68044318 - 68054317	SIP
1	67209318 - 67214317	67504318 - 67509317	SIP
1	67214318 - 67224317	67344318 - 67354317	SIP
1	67214318 - 67224317	67484318 - 67494317	SIP
1	67214318 - 67224317	67424318 - 67434317	SIP
1	67344318 - 67354317	67494318 - 67504317	SIP
1	67349318 - 67354317	67404318 - 67409317	SIP
1	67429318 - 67434317	67479318 - 67484317	SIP
1	67524318 - 67534317	67754318 - 67764317	SIP
1	67529318 - 67534317	68339318 - 68344317	SIP
1	67534318 - 67544317	67684318 - 67694317	SIP
1	67534318 - 67544317	68104318 - 68114317	SIP
1	67534318 - 67544317	68354318 - 68364317	SIP
1	67544318 - 67554317	68184318 - 68194317	SIP
1	67559318 - 67564317	67679318 - 67684317	SIP
1	67684318 - 67689317	67749318 - 67754317	SIP
1	67684318 - 67689317	68199318 - 68204317	SIP
1	67684318 - 67689317	67829318 - 67834317	SIP
1	67764318 - 67774317	68344318 - 68354317	SIP
1	67764318 - 67774317	68104318 - 68114317	SIP
1	67764318 - 67774317	68044318 - 68054317	SIP
1	67764318 - 67769317	67829318 - 67834317	SIP
1	67844318 - 67854317	68044318 - 68054317	SIP
1	67844318 - 67854317	68104318 - 68114317	SIP
1	67844318 - 67854317	68334318 - 68344317	SIP
1	67974318 - 67984317	68374318 - 68384317	SIP
1	68114318 - 68124317	68334318 - 68344317	SIP
1	68119318 - 68124317	68229318 - 68234317	SIP
1	68224318 - 68234317	70214318 - 70224317	SIP
1	68464318 - 68474317	70494318 - 70504317	SIP
1	68634318 - 68644317	70114318 - 70124317	SIP
1	69644318 - 69654317	70504318 - 70514317	SIP
1	69684318 - 69694317	70044318 - 70054317	SIP
1	69784318 - 69794317	70504318 - 70514317	SIP
1	69914318 - 69924317	70594318 - 70604317	SIP
1	69934318 - 69939317	70509318 - 70514317	SIP
1	69964318 - 69974317	70514318 - 70524317	SIP
1	70124318 - 70134317	70504318 - 70514317	SIP
1	70224318 - 70229317	70409318 - 70414317	SIP
1	70224318 - 70234317	74724317 - 74734316	SIP
1	70234318 - 70244317	71064318 - 71074317	SIP
1	70344318 - 70354317	74204317 - 74214316	SIP
1	70354318 - 70359317	70404318 - 70409317	SIP
1	70414318 - 70424317	71064318 - 71074317	SIP
1	70524318 - 70534317	71044318 - 71054317	SIP
1	70574318 - 70584317	72464318 - 72474317	SIP
1	70594318 - 70604317	72814318 - 72824317	SIP
1	70654318 - 70664317	73254318 - 73264317	SIP
1	70684318 - 70694317	71044318 - 71054317	SIP
1	71064318 - 71074317	74724317 - 74734316	SIP
1	71084318 - 71094317	75734316 - 75744315	SIP
1	71104318 - 71114317	74024317 - 74034316	SIP
1	71144318 - 71154317	73884318 - 73894317	SIP
1	71154318 - 71164317	72004318 - 72014317	SIP
1	71209318 - 71214317	73619318 - 73624317	SIP
1	71364318 - 71369317	72989318 - 72994317	SIP
1	71464318 - 71474317	72034318 - 72044317	SIP
1	71494318 - 71499317	72689318 - 72694317	SIP
1	71584318 - 71594317	72044318 - 72054317	SIP
1	71594318 - 71604317	74654317 - 74664316	SIP
1	71634318 - 71639317	72719318 - 72724317	SIP
1	71644318 - 71649317	72029318 - 72034317	SIP
1	71649318 - 71654317	72679318 - 72684317	SIP
1	71684318 - 71689317	72614318 - 72619317	SIP
1	71694318 - 71699317	72744318 - 72749317	SIP
1	71784318 - 71794317	72014318 - 72024317	SIP
1	71789318 - 71794317	72519318 - 72524317	SIP
1	71864318 - 71869317	72094318 - 72099317	SIP
1	71884318 - 71894317	73354318 - 73364317	SIP
1	71884318 - 71894317	73964318 - 73974316	SIP
1	71929318 - 71934317	72534318 - 72539317	SIP
1	71954318 - 71964317	72364318 - 72374317	SIP
1	71964318 - 71974317	72454318 - 72464317	SIP
1	71974318 - 71984317	73554318 - 73564317	SIP
1	72134318 - 72144317	74054317 - 74064316	SIP
1	72144318 - 72154317	74704317 - 74714316	SIP
1	72274318 - 72284317	74194317 - 74204316	SIP
1	72294318 - 72299317	72344318 - 72349317	SIP
1	72614318 - 72624317	73994317 - 74004316	SIP
1	72614318 - 72624317	73674318 - 73684317	SIP
1	72614318 - 72619317	74019317 - 74024316	SIP
1	72614318 - 72624317	74684317 - 74694316	SIP
1	72724318 - 72734317	75444316 - 75454315	SIP
1	72744318 - 72754317	74034317 - 74044316	SIP
1	72934318 - 72944317	74044317 - 74054316	SIP
1	72934318 - 72944317	74884317 - 74894316	SIP
1	72994318 - 73004317	74684317 - 74694316	SIP
1	73084318 - 73094317	74054317 - 74064316	SIP
1	73134318 - 73144317	74694317 - 74704316	SIP
1	73204318 - 73214317	74074317 - 74084316	SIP
1	73254318 - 73264317	74024317 - 74034316	SIP
1	73414318 - 73424317	75214316 - 75224315	SIP
1	73444318 - 73454317	74004317 - 74014316	SIP
1	73454318 - 73464317	74684317 - 74694316	SIP
1	73674318 - 73684317	74694317 - 74704316	SIP
1	73844318 - 73854317	74694317 - 74704316	SIP
1	73914318 - 73924317	74104317 - 74114316	SIP
1	73924318 - 73934317	74034317 - 74044316	SIP
1	73954318 - 73964317	74464317 - 74474316	SIP
1	73954318 - 73964317	74574317 - 74584316	SIP
1	73969318 - 73974316	74594317 - 74599316	SIP
1	73984317 - 73994316	74674317 - 74684316	SIP
1	74194317 - 74204316	74684317 - 74694316	SIP
1	74269317 - 74274316	74454317 - 74459316	SIP
1	74764317 - 74774316	75194316 - 75204315	SIP
1	75224316 - 75234315	76094316 - 76104315	SIP
1	75264316 - 75274315	75624316 - 75634315	SIP
1	75484316 - 75494315	76044316 - 76054315	SIP
1	75534316 - 75544315	78284317 - 78294316	SIP
1	75874316 - 75884315	76064316 - 76074315	SIP
1	75904316 - 75914315	77124316 - 77134315	SIP
1	75964316 - 75974315	76054316 - 76064315	SIP
1	75974316 - 75984315	76524316 - 76534315	SIP
1	75984316 - 75994315	77534316 - 77544315	SIP
1	75984316 - 75994315	77124316 - 77134315	SIP
1	75984316 - 75994315	76144316 - 76154315	SIP
1	76004316 - 76014315	78114317 - 78124316	SIP
1	76134316 - 76144315	78104317 - 78114316	SIP
1	76144316 - 76154315	77124316 - 77134315	SIP
1	76154316 - 76164315	77534316 - 77544315	SIP
1	76324316 - 76334315	77124316 - 77134315	SIP
1	76324316 - 76334315	78104317 - 78114316	SIP
1	76334316 - 76339315	76879316 - 76884315	SIP
1	76414316 - 76424315	79114316 - 79124315	SIP
1	76584316 - 76594315	77114316 - 77124315	SIP
1	76694316 - 76704315	77124316 - 77134315	SIP
1	76819316 - 76824315	77039316 - 77044315	SIP
1	76894316 - 76904315	77124316 - 77134315	SIP
1	77144316 - 77154315	78614316 - 78624315	SIP
1	77144316 - 77154315	77894316 - 77904315	SIP
1	77144316 - 77154315	78104317 - 78114316	SIP
1	77144316 - 77154315	77694316 - 77704315	SIP
1	77144316 - 77154315	77534316 - 77544315	SIP
1	77284316 - 77294315	78124317 - 78134316	SIP
1	77354316 - 77364315	78714316 - 78724315	SIP
1	77574316 - 77584315	78104317 - 78114316	SIP
1	77634316 - 77639315	78114317 - 78119316	SIP
1	77679316 - 77684315	78009317 - 78014316	SIP
1	77764316 - 77769315	78024317 - 78029316	SIP
1	77829316 - 77834315	78109317 - 78114316	SIP
1	77884316 - 77894315	78594316 - 78604315	SIP
1	77924316 - 77934315	78084317 - 78094316	SIP
1	77969317 - 77974316	78004317 - 78009316	SIP
1	78124317 - 78134316	78674316 - 78684315	SIP
1	78134317 - 78144316	78604316 - 78614315	SIP
1	78334317 - 78344316	78604316 - 78614315	SIP
1	78614316 - 78619315	78674316 - 78679315	SIP
1	78834316 - 78844315	79194316 - 79204315	SIP
1	78844316 - 78854315	83644318 - 83654317	SIP
1	78864316 - 78874315	80044316 - 80054315	SIP
1	78949316 - 78954315	80424316 - 80429315	SIP
1	78964316 - 78974315	80064316 - 80074315	SIP
1	79234316 - 79239315	80704316 - 80709315	SIP
1	79234316 - 79244315	80484316 - 80494315	SIP
1	79454316 - 79464315	81074316 - 81084315	SIP
1	79474316 - 79484315	81144316 - 81154315	SIP
1	79484316 - 79494315	80494316 - 80504315	SIP
1	79484316 - 79494315	80374316 - 80384315	SIP
1	79494316 - 79504315	80154316 - 80164315	SIP
1	79494316 - 79499315	80904316 - 80909315	SIP
1	79494316 - 79504315	81254316 - 81264315	SIP
1	79494316 - 79504315	80214316 - 80224315	SIP
1	79499316 - 79504315	80059316 - 80064315	SIP
1	79704316 - 79709315	80484316 - 80489315	SIP
1	79799316 - 79804315	80039316 - 80044315	SIP
1	79834316 - 79844315	80074316 - 80084315	SIP
1	79914316 - 79924315	80574316 - 80584315	SIP
1	79924316 - 79934315	80134316 - 80144315	SIP
1	79944316 - 79954315	80224316 - 80234315	SIP
1	80334316 - 80344315	83294318 - 83304317	SIP
1	80514316 - 80524315	83424318 - 83434317	SIP
1	80824316 - 80834315	83844318 - 83854317	SIP
1	81244316 - 81254315	82064317 - 82074316	SIP
1	81414316 - 81424315	83814318 - 83824317	SIP
1	81554316 - 81564315	83844318 - 83854317	SIP
1	81639316 - 81644315	82314318 - 82319317	SIP
1	81794316 - 81799315	82714318 - 82719317	SIP
1	81804316 - 81814315	83864318 - 83874317	SIP
1	81819316 - 81824315	82134317 - 82139316	SIP
1	81834316 - 81844315	84064318 - 84074317	SIP
1	81954317 - 81964316	82724318 - 82734317	SIP
1	81954317 - 81964316	82634318 - 82644317	SIP
1	81964317 - 81974316	83034318 - 83044317	SIP
1	81964317 - 81974316	83274318 - 83284317	SIP
1	81979317 - 81984316	82464318 - 82469317	SIP
1	81984317 - 81989316	82659318 - 82664317	SIP
1	81989317 - 81994316	82089317 - 82094316	SIP
1	82724318 - 82734317	84034318 - 84044317	SIP
1	83114318 - 83124317	84024318 - 84034317	SIP
1	83174318 - 83184317	84114318 - 84124317	SIP
1	83894318 - 83904317	84764318 - 84774317	SIP
1	83904318 - 83914317	84524318 - 84534317	SIP
1	83914318 - 83924317	84914318 - 84924317	SIP
1	83919318 - 83924317	84499318 - 84504317	SIP
1	83924318 - 83934317	84674318 - 84684317	SIP
1	83924318 - 83934317	84114318 - 84124317	SIP
1	83924318 - 83934317	84604318 - 84614317	SIP
1	83924318 - 83934317	84254318 - 84264317	SIP
1	83924318 - 83934317	84434318 - 84444317	SIP
1	83954318 - 83959317	84009318 - 84014317	SIP
1	84134318 - 84144317	84424318 - 84434317	SIP
1	84134318 - 84144317	84604318 - 84614317	SIP
1	84134318 - 84144317	84764318 - 84774317	SIP
1	84164318 - 84174317	84914318 - 84924317	SIP
1	84244318 - 84254317	84414318 - 84424317	SIP
1	84254318 - 84259317	84599318 - 84604317	SIP
1	84299318 - 84304317	84429318 - 84434317	SIP
1	84434318 - 84444317	84924318 - 84934317	SIP
1	84434318 - 84444317	84754318 - 84764317	SIP
1	84434318 - 84444317	84604318 - 84614317	SIP
1	84504318 - 84509317	84569318 - 84574317	SIP
1	84624318 - 84629317	84749318 - 84754317	SIP
1	84644318 - 84654317	84744318 - 84754317	SIP
1	84644318 - 84654317	84924318 - 84934317	SIP
1	84664318 - 84669317	84749318 - 84754317	SIP
1	84944318 - 84954317	85184318 - 85194317	SIP
1	84944318 - 84954317	85254318 - 85264317	SIP
1	84944318 - 84949317	85024318 - 85029317	SIP
1	84954318 - 84964317	86374318 - 86384317	SIP
1	85094318 - 85104317	86324318 - 86334317	SIP
1	85099318 - 85104317	86009318 - 86014317	SIP
1	85104318 - 85114317	85254318 - 85264317	SIP
1	85199318 - 85204317	85254318 - 85259317	SIP
1	85254318 - 85264317	86914318 - 86924317	SIP
1	85304318 - 85314317	85394318 - 85404317	SIP
1	85304318 - 85314317	85684318 - 85694317	SIP
1	85304318 - 85314317	85794318 - 85804317	SIP
1	85304318 - 85314317	85574318 - 85584317	SIP
1	85304318 - 85314317	86014318 - 86024317	SIP
1	85359318 - 85364317	85574318 - 85579317	SIP
1	85359318 - 85364317	85459318 - 85464317	SIP
1	85399318 - 85404317	85679318 - 85684317	SIP
1	85399318 - 85404317	85579318 - 85584317	SIP
1	85464318 - 85474317	86014318 - 86024317	SIP
1	85464318 - 85469317	85574318 - 85579317	SIP
1	85574318 - 85584317	86014318 - 86024317	SIP
1	85579318 - 85584317	85689318 - 85694317	SIP
1	85579318 - 85584317	85794318 - 85799317	SIP
1	85704318 - 85714317	86014318 - 86024317	SIP
1	85764318 - 85774317	86284318 - 86294317	SIP
1	85899318 - 85904317	86174318 - 86179317	SIP
1	85919318 - 85924317	86009318 - 86014317	SIP
1	85969318 - 85974317	86034318 - 86039317	SIP
1	85984318 - 85989317	86239318 - 86244317	SIP
1	86374318 - 86384317	86504318 - 86514317	SIP
1	86374318 - 86384317	86734318 - 86744317	SIP
1	86374318 - 86384317	87074318 - 87084317	SIP
1	86464318 - 86474317	86734318 - 86744317	SIP
1	86474318 - 86484317	87074318 - 87084317	SIP
1	86584318 - 86594317	88254318 - 88264317	SIP
1	86674318 - 86684317	88034318 - 88044317	SIP
1	86794318 - 86804317	88154318 - 88164317	SIP
1	86824318 - 86834317	86964318 - 86974317	SIP
1	86834318 - 86844317	87074318 - 87084317	SIP
1	86904318 - 86914317	88974318 - 88984317	SIP
1	86914318 - 86924317	88684318 - 88694317	SIP
1	87124318 - 87134317	88054318 - 88064317	SIP
1	87124318 - 87134317	87954318 - 87964317	SIP
1	87124318 - 87134317	88304318 - 88314317	SIP
1	87124318 - 87134317	87324318 - 87334317	SIP
1	87149318 - 87154317	87274318 - 87279317	SIP
1	87284318 - 87294317	88054318 - 88064317	SIP
1	87284318 - 87294317	88294318 - 88304317	SIP
1	87294318 - 87299317	88169318 - 88174317	SIP
1	87294318 - 87304317	88544318 - 88554317	SIP
1	87294318 - 87304317	88184318 - 88194317	SIP
1	87309318 - 87314317	88469318 - 88474317	SIP
1	87324318 - 87334317	88864318 - 88874317	SIP
1	87324318 - 87334317	87944318 - 87954317	SIP
1	87324318 - 87334317	87584318 - 87594317	SIP
1	87324318 - 87334317	88684318 - 88694317	SIP
1	87334318 - 87344317	87864318 - 87874317	SIP
1	87359318 - 87364317	87504318 - 87509317	SIP
1	87509318 - 87514317	88264318 - 88269317	SIP
1	87534318 - 87544317	88054318 - 88064317	SIP
1	87614318 - 87624317	88054318 - 88064317	SIP
1	87684318 - 87694317	88044318 - 88054317	SIP
1	87774318 - 87784317	88054318 - 88064317	SIP
1	87934318 - 87944317	88064318 - 88074317	SIP
1	87954318 - 87964317	88314318 - 88324317	SIP
1	88174318 - 88184317	88544318 - 88554317	SIP
1	88654318 - 88664317	88864318 - 88874317	SIP
1	88794318 - 88804317	88874318 - 88884317	SIP
1	88984318 - 88994317	91014444 - 91024443	SIP
1	88984318 - 88994317	89734442 - 89744441	SIP
1	88989318 - 88994317	89124318 - 89129317	SIP
1	88994318 - 89004317	89354318 - 89364441	SIP
1	88994318 - 89004317	89444442 - 89454441	SIP
1	88994318 - 89004317	89594442 - 89604441	SIP
1	89014318 - 89024317	90004442 - 90014441	SIP
1	89084318 - 89094317	89354318 - 89364441	SIP
1	89144318 - 89154317	90054443 - 90064442	SIP
1	89474442 - 89484441	89594442 - 89604441	SIP
1	89484442 - 89494441	89754442 - 89764441	SIP
1	89514442 - 89524441	89994442 - 90004441	SIP
1	89624442 - 89634441	89754442 - 89764441	SIP
1	89804442 - 89814441	89984442 - 89994441	SIP
1	89954442 - 89964441	91004444 - 91014443	SIP
1	90114443 - 90124442	91154444 - 91164443	SIP
1	90554444 - 90564443	92204444 - 92214443	SIP
1	90574444 - 90584443	91154444 - 91164443	SIP
1	90849444 - 90854443	91019444 - 91024443	SIP
1	91274444 - 91284443	92284444 - 92294443	SIP
1	91274444 - 91284443	91924444 - 91934443	SIP
1	91289444 - 91294443	92584444 - 92589443	SIP
1	91294444 - 91304443	92624444 - 92634443	SIP
1	91334444 - 91344443	92034444 - 92044443	SIP
1	91454444 - 91464443	92014444 - 92024443	SIP
1	91459444 - 91464443	92219444 - 92224443	SIP
1	91494444 - 91504443	92294444 - 92304443	SIP
1	91504444 - 91514443	92074444 - 92084443	SIP
1	91504444 - 91514443	91924444 - 91934443	SIP
1	91504444 - 91514443	91724444 - 91734443	SIP
1	91509444 - 91514443	91779444 - 91784443	SIP
1	91564444 - 91569443	91709444 - 91714443	SIP
1	91684444 - 91694443	92294444 - 92304443	SIP
1	91724444 - 91734443	91884444 - 91894443	SIP
1	91749444 - 91754443	91824444 - 91829443	SIP
1	91784444 - 91794443	91874444 - 91884443	SIP
1	91974444 - 91984443	92574444 - 92584443	SIP
1	92779444 - 92784443	92829444 - 92834443	SIP
1	92854444 - 92864443	92984444 - 92994443	SIP
1	93334444 - 93344443	93844445 - 93854444	SIP
1	93434444 - 93444443	93814445 - 93824444	SIP
1	93434444 - 93444443	93614444 - 93624443	SIP
1	93434444 - 93444443	94334445 - 94344444	SIP
1	93434444 - 93439443	93844445 - 93849444	SIP
1	93434444 - 93439443	94019445 - 94024444	SIP
1	93444444 - 93454443	94034445 - 94044444	SIP
1	93594444 - 93604443	94924445 - 94934444	SIP
1	93624444 - 93634444	93814445 - 93824444	SIP
1	93624444 - 93634444	94334445 - 94344444	SIP
1	93624444 - 93634444	94014445 - 94024444	SIP
1	93894445 - 93904444	94884445 - 94894444	SIP
1	93904445 - 93914444	94324445 - 94334444	SIP
1	93904445 - 93914444	94014445 - 94024444	SIP
1	93909445 - 93914444	94234445 - 94239444	SIP
1	93979445 - 93984444	94339445 - 94344444	SIP
1	94054445 - 94064444	94334445 - 94344444	SIP
1	94064445 - 94074444	94234445 - 94244444	SIP
1	94234445 - 94244444	94324445 - 94334444	SIP
1	94479445 - 94484444	94804445 - 94809444	SIP
1	94514445 - 94524444	94804445 - 94814444	SIP
1	94514445 - 94524444	95044445 - 95054444	SIP
1	94524445 - 94534444	94694445 - 94704444	SIP
1	94604445 - 94614444	94794445 - 94804444	SIP
1	94844445 - 94854444	95224445 - 95234444	SIP
1	94854445 - 94864444	94924445 - 94934444	SIP
1	94854445 - 94864444	95034445 - 95044444	SIP
1	94864445 - 94874444	96414445 - 96424444	SIP
1	94924445 - 94934444	95034445 - 95044444	SIP
1	94964445 - 94969444	95019445 - 95024444	SIP
1	95069445 - 95074444	95229445 - 95234444	SIP
1	95274445 - 95284444	96654445 - 96664444	SIP
1	95284445 - 95294444	97664445 - 97674444	SIP
1	95289445 - 95294444	96479445 - 96484444	SIP
1	95294445 - 95304444	96074445 - 96084444	SIP
1	95304445 - 95314444	98454445 - 98464444	SIP
1	95304445 - 95314444	96964445 - 96974444	SIP
1	95304445 - 95314444	96844445 - 96854444	SIP
1	95304445 - 95309444	96229445 - 96234444	SIP
1	95304445 - 95314444	98044445 - 98054444	SIP
1	95314445 - 95324444	96184445 - 96194444	SIP
1	95319445 - 95324444	96074445 - 96079444	SIP
1	95359445 - 95364444	96029445 - 96034444	SIP
1	95554445 - 95559444	96194445 - 96199444	SIP
1	95664445 - 95669444	96029445 - 96034444	SIP
1	95739445 - 95744444	96354445 - 96359444	SIP
1	95804445 - 95814444	96064445 - 96074444	SIP
1	95844445 - 95849444	96079445 - 96084444	SIP
1	95904445 - 95914444	96424445 - 96434444	SIP
1	95964445 - 95974444	96834445 - 96844444	SIP
1	95979445 - 95984444	96014445 - 96019444	SIP
1	96234445 - 96244444	98054445 - 98064444	SIP
1	96619445 - 96624444	98134445 - 98139444	SIP
1	96654445 - 96664444	99064445 - 99074444	SIP
1	96954445 - 96964444	98054445 - 98064444	SIP
1	96954445 - 96964444	98464445 - 98474444	SIP
1	97134445 - 97144444	98044445 - 98054444	SIP
1	97229445 - 97234444	98059445 - 98064444	SIP
1	97604445 - 97609444	98039445 - 98044444	SIP
1	97664445 - 97674444	98044445 - 98054444	SIP
1	97704445 - 97714444	98454445 - 98464444	SIP
1	97709445 - 97714444	98039445 - 98044444	SIP
1	97774445 - 97784444	98034445 - 98044444	SIP
1	97864445 - 97874444	98014445 - 98024444	SIP
1	97934445 - 97944444	98654445 - 98664444	SIP
1	97944445 - 97954444	98034445 - 98044444	SIP
1	97969445 - 97974444	98019445 - 98024444	SIP
1	98794445 - 98804444	99704445 - 99714444	SIP
1	99174445 - 99184444	99704445 - 99714444	SIP
1	99174445 - 99184444	99474445 - 99484444	SIP
1	99184445 - 99194444	100004445 - 100014444	SIP
1	99484445 - 99494444	99704445 - 99714444	SIP
1	99589445 - 99594444	99644445 - 99649444	SIP
1	99794445 - 99804444	100124445 - 100134444	SIP
1	99804445 - 99814444	100864445 - 100874444	SIP
1	99804445 - 99814444	100454445 - 100464444	SIP
1	100244445 - 100254444	100894445 - 100904444	SIP
1	100454445 - 100464444	100864445 - 100874444	SIP
1	100524445 - 100534444	100724445 - 100734444	SIP
1	100604445 - 100614444	100864445 - 100874444	SIP
1	100624445 - 100629444	100704445 - 100709444	SIP
1	100914445 - 100924444	101284445 - 101294444	SIP
1	100914445 - 100924444	102914445 - 102924444	SIP
1	101024445 - 101034444	101234445 - 101244444	SIP
1	101299445 - 101304444	101354445 - 101359444	SIP
1	101514445 - 101524444	103507379 - 103517378	SIP
1	102934445 - 102944444	103024445 - 103034444	SIP
1	103104445 - 103114444	103457379 - 103467378	SIP
1	103274445 - 103284444	103447379 - 103457378	SIP
1	103977379 - 103982378	104012379 - 104017378	SIP
1	105577379 - 105587378	106017379 - 106027378	SIP
1	107267379 - 107277378	107747379 - 107757378	SIP
1	107407379 - 107417378	108127379 - 108137378	SIP
1	107417379 - 107427378	107747379 - 107757378	SIP
1	107777379 - 107787378	108117379 - 108127378	SIP
1	107787379 - 107797378	108047379 - 108057378	SIP
1	107867379 - 107877378	108117379 - 108127378	SIP
1	107867379 - 107872378	108047379 - 108052378	SIP
1	107957379 - 107967378	108117379 - 108127378	SIP
1	108207379 - 108217378	108637379 - 108647378	SIP
1	108507379 - 108517378	108637379 - 108647378	SIP
1	108507379 - 108517378	108897379 - 108907378	SIP
1	108687379 - 108697378	108897379 - 108907378	SIP
1	108692379 - 108697378	108747379 - 108752378	SIP
1	108747379 - 108757378	108897379 - 108907378	SIP
1	108817379 - 108827378	108897379 - 108907378	SIP
1	109097379 - 109107378	109397379 - 109407378	SIP
1	109257379 - 109267378	109397379 - 109407378	SIP
1	109427379 - 109432378	109482379 - 109487378	SIP
1	109497379 - 109502378	109532379 - 109537378	SIP
1	109537379 - 109547378	109767379 - 109777378	SIP
1	109537379 - 109547378	110007379 - 110017378	SIP
1	109542379 - 109547378	109627379 - 109632378	SIP
1	109607379 - 109617378	110337379 - 110347378	SIP
1	109637379 - 109647378	109767379 - 109777378	SIP
1	109637379 - 109647378	110007379 - 110017378	SIP
1	109767379 - 109777378	109977379 - 109987378	SIP
1	109777379 - 109787378	109907379 - 109917378	SIP
1	109787379 - 109792378	109827379 - 109832378	SIP
1	109822379 - 109827378	109907379 - 109912378	SIP
1	109987379 - 109992378	110032379 - 110037378	SIP
1	110052379 - 110057378	110102379 - 110107378	SIP
1	110197379 - 110207378	110457379 - 110467378	SIP
1	110197379 - 110207378	110307379 - 110317378	SIP
1	110207379 - 110217378	112707379 - 112717378	SIP
1	110307379 - 110317378	110457379 - 110467378	SIP
1	110627379 - 110637378	110757379 - 110767378	SIP
1	110877379 - 110887378	112157379 - 112167378	SIP
1	111142379 - 111147378	111187379 - 111192378	SIP
1	111217379 - 111227378	111397379 - 111407378	SIP
1	111217379 - 111227378	111767379 - 111777378	SIP
1	111217379 - 111227378	111337379 - 111347378	SIP
1	111342379 - 111347378	111397379 - 111402378	SIP
1	111477379 - 111487378	111767379 - 111777378	SIP
1	111477379 - 111487378	112367379 - 112377378	SIP
1	111487379 - 111497378	112007379 - 112017378	SIP
1	111507379 - 111517378	111657379 - 111667378	SIP
1	111522379 - 111527378	111562379 - 111567378	SIP
1	111617379 - 111622378	111737379 - 111742378	SIP
1	111712379 - 111717378	111767379 - 111772378	SIP
1	111737379 - 111747378	112697379 - 112707378	SIP
1	111737379 - 111747378	112947379 - 112957378	SIP
1	111787379 - 111797378	112367379 - 112377378	SIP
1	111977379 - 111987378	112317379 - 112327378	SIP
1	111987379 - 111997378	112697379 - 112707378	SIP
1	111992379 - 111997378	112367379 - 112372378	SIP
1	112387379 - 112397378	112467379 - 112477378	SIP
1	112387379 - 112397378	112697379 - 112707378	SIP
1	112387379 - 112397378	112537379 - 112547378	SIP
1	112397379 - 112407378	113067379 - 113077378	SIP
1	112612379 - 112617378	112707379 - 112712378	SIP
1	112707379 - 112717378	113067379 - 113077378	SIP
1	112717379 - 112722378	112802379 - 112807378	SIP
1	112717379 - 112722378	112952379 - 112957378	SIP
1	112717379 - 112727378	113667379 - 113677378	SIP
1	112787379 - 112797378	114297379 - 114307378	SIP
1	112877379 - 112887378	113037379 - 113047378	SIP
1	113137379 - 113147378	113677379 - 113687378	SIP
1	113827379 - 113837378	114277379 - 114287378	SIP
1	113827379 - 113837378	113897379 - 113907378	SIP
1	113967379 - 113977378	114697380 - 114707379	SIP
1	113977379 - 113987378	114417379 - 114427378	SIP
1	113977379 - 113987378	114277379 - 114287378	SIP
1	113987379 - 113997378	114197379 - 114207378	SIP
1	114577380 - 114587379	114707380 - 114717379	SIP
1	114767380 - 114777379	115107380 - 115117379	SIP
1	114977380 - 114987379	115587380 - 115597379	SIP
1	114977380 - 114987379	115467380 - 115477379	SIP
1	114977380 - 114987379	115767380 - 115777379	SIP
1	114977380 - 114987379	115107380 - 115117379	SIP
1	115047380 - 115052379	115112380 - 115117379	SIP
1	115057380 - 115067379	116067380 - 116077379	SIP
1	115072380 - 115077379	115182380 - 115187379	SIP
1	115137380 - 115147379	115517380 - 115527379	SIP
1	115137380 - 115147379	115587380 - 115597379	SIP
1	115137380 - 115147379	115457380 - 115467379	SIP
1	115187380 - 115197379	115327380 - 115337379	SIP
1	115647380 - 115657379	116487379 - 116497378	SIP
1	115712380 - 115717379	115772380 - 115777379	SIP
1	115797380 - 115807379	116477379 - 116487378	SIP
1	115797380 - 115807379	116017380 - 116027379	SIP
1	115807380 - 115812379	115977380 - 115982379	SIP
1	115907380 - 115917379	116447379 - 116457378	SIP
1	115967380 - 115977379	116487379 - 116497378	SIP
1	115987380 - 115992379	116027380 - 116032379	SIP
1	116137380 - 116147379	116477379 - 116487378	SIP
1	116137380 - 116147379	116367379 - 116377378	SIP
1	116137380 - 116147379	117057379 - 117067378	SIP
1	116567379 - 116577378	117047379 - 117057378	SIP
1	116577379 - 116587378	116817379 - 116827378	SIP
1	116737379 - 116747378	117047379 - 117057378	SIP
1	116847379 - 116857378	117047379 - 117057378	SIP
1	117067379 - 117072378	117127379 - 117132378	SIP
1	117067379 - 117077378	117887379 - 117897378	SIP
1	117067379 - 117077378	117747379 - 117757378	SIP
1	117067379 - 117072378	117282379 - 117287378	SIP
1	117117379 - 117127378	117367379 - 117377378	SIP
1	117507379 - 117517378	117757379 - 117767378	SIP
1	117507379 - 117517378	117887379 - 117897378	SIP
1	117962378 - 117967377	119372378 - 119377377	SIP
1	117977378 - 117982377	119302378 - 119307377	SIP
1	117977378 - 117987377	119057378 - 119067377	SIP
1	117977378 - 117987377	119197378 - 119207377	SIP
1	117987378 - 117997377	119347378 - 119357377	SIP
1	118067378 - 118077377	119367378 - 119377377	SIP
1	118067378 - 118077377	119007378 - 119017377	SIP
1	118147378 - 118157377	119367378 - 119377377	SIP
1	118147378 - 118157377	118767378 - 118777377	SIP
1	118147378 - 118157377	118557378 - 118567377	SIP
1	118147378 - 118157377	118667378 - 118677377	SIP
1	118147378 - 118157377	119007378 - 119017377	SIP
1	118152378 - 118157377	118342378 - 118347377	SIP
1	118157378 - 118162377	118412378 - 118417377	SIP
1	118207378 - 118212377	118882378 - 118887377	SIP
1	118207378 - 118217377	118817378 - 118827377	SIP
1	118217378 - 118222377	119362378 - 119367377	SIP
1	118217378 - 118222377	118557378 - 118562377	SIP
1	118217378 - 118227377	119007378 - 119017377	SIP
1	118667378 - 118677377	118997378 - 119007377	SIP
1	118687378 - 118692377	118812378 - 118817377	SIP
1	118767378 - 118777377	118987378 - 118997377	SIP
1	118767378 - 118772377	118857378 - 118862377	SIP
1	118817378 - 118822377	118997378 - 119002377	SIP
1	118942378 - 118947377	118977378 - 118982377	SIP
1	119612378 - 119617377	119662378 - 119667377	SIP
1	119637378 - 119647377	120107415 - 120117415	SIP
1	119867378 - 119877377	120057387 - 120067386	SIP
1	119872378 - 119877377	120142437 - 120147438	SIP
1	119947378 - 119957377	120067387 - 120077393	SIP
1	119947378 - 119957377	120137431 - 120147438	SIP
1	149044444 - 149054439	146055003 - 146065001	SIP
1	148964475 - 148969474	148799364 - 148804362	SIP
1	146005039 - 146015003	145845068 - 145855067	SIP
1	146010026 - 146015003	145885075 - 145890074	SIP
1	145635049 - 145645038	147957769 - 147967768	SIP
1	148029480 - 148039483	NA - NA	SIP
1	NA - NA	NA - NA	SIP
1	146974794 - 146984719	148107716 - 148117717	SIP
1	147018442 - 147028443	NA - NA	SIP
1	147168422 - 147178421	147238352 - 147248344	SIP
1	147268342 - 147278328	147388273 - 147398270	SIP
1	147268342 - 147278328	147618196 - 147628199	SIP
1	147488250 - 147498189	147887874 - 147897870	SIP
1	147488250 - 147498189	147628200 - 147638201	SIP
1	147538180 - 147543230	147598208 - 147603208	SIP
1	147722867 - 147727867	147892872 - 147897870	SIP
1	NA - NA	NA - NA	SIP
1	148397848 - 148407847	NA - NA	SIP
1	143695351 - 143705351	143885431 - 143895421	SIP
1	143875450 - 143885430	149778445 - 149788444	SIP
1	NA - NA	150038029 - 150048024	SIP
1	149958089 - 149968075	150167803 - 150177765	SIP
1	149958089 - 149963076	150187745 - 150192734	SIP
1	149958089 - 149968075	150048025 - 150058011	SIP
1	150232656 - 150237652	150277591 - 150282590	SIP
1	150247620 - 150257605	150987525 - 150997524	SIP
1	150457525 - 150467524	150987525 - 150997524	SIP
1	150457525 - 150467524	150807525 - 150817524	SIP
1	150457525 - 150467524	150617525 - 150627524	SIP
1	150467525 - 150472524	150552525 - 150557524	SIP
1	150577525 - 150587524	150977525 - 150987524	SIP
1	150577525 - 150582524	150692525 - 150697524	SIP
1	150687525 - 150692524	150922525 - 150927524	SIP
1	151017525 - 151027524	151147525 - 151157524	SIP
1	151192525 - 151197524	151337525 - 151342524	SIP
1	151207525 - 151212524	151242525 - 151247524	SIP
1	151297525 - 151302524	151337525 - 151342524	SIP
1	151432525 - 151437524	151737525 - 151742524	SIP
1	151447525 - 151457524	151727525 - 151737524	SIP
1	151452525 - 151457524	151512525 - 151517524	SIP
1	151527525 - 151537524	151727525 - 151737524	SIP
1	151587525 - 151597524	151727525 - 151737524	SIP
1	151587525 - 151597524	152017525 - 152027524	SIP
1	151587525 - 151597524	151827525 - 151837524	SIP
1	151927525 - 151937524	152177525 - 152187524	SIP
1	151927525 - 151937524	152437525 - 152447524	SIP
1	151927525 - 151937524	151997525 - 152007524	SIP
1	152047525 - 152057524	152457525 - 152467524	SIP
1	152047525 - 152057524	152177525 - 152187524	SIP
1	152137525 - 152142524	152182525 - 152187524	SIP
1	152137525 - 152142524	152457525 - 152462524	SIP
1	152187525 - 152197524	152447525 - 152457524	SIP
1	152577525 - 152582524	152622525 - 152627524	SIP
1	152867525 - 152877524	153217525 - 153227524	SIP
1	153347525 - 153357524	153487525 - 153497524	SIP
1	153347525 - 153357524	153747525 - 153757524	SIP
1	153507525 - 153517524	153617525 - 153627524	SIP
1	153507525 - 153517524	153747525 - 153757524	SIP
1	153532525 - 153537524	153567525 - 153572524	SIP
1	153677525 - 153682524	154212525 - 154217524	SIP
1	153677525 - 153682524	153747525 - 153752524	SIP
1	153787525 - 153797524	153977525 - 153987524	SIP
1	153797525 - 153807524	154267525 - 154277524	SIP
1	153957525 - 153967524	154967525 - 154977524	SIP
1	153957525 - 153967524	156760209 - 156770208	SIP
1	153957525 - 153967524	154217525 - 154227524	SIP
1	153987525 - 153997524	154267525 - 154277524	SIP
1	153987525 - 153997524	154177525 - 154187524	SIP
1	153987525 - 153992524	154217525 - 154222524	SIP
1	154217525 - 154222524	154327525 - 154332524	SIP
1	154272525 - 154277524	154327525 - 154332524	SIP
1	154317525 - 154322524	154537525 - 154542524	SIP
1	154347525 - 154352524	154402525 - 154407524	SIP
1	154407525 - 154417524	156120210 - 156130209	SIP
1	154477525 - 154482524	154547525 - 154552524	SIP
1	154477525 - 154487524	154877525 - 154887524	SIP
1	154557525 - 154567524	154877525 - 154887524	SIP
1	154562525 - 154567524	154757525 - 154762524	SIP
1	154667525 - 154677524	154877525 - 154887524	SIP
1	154667525 - 154672524	154757525 - 154762524	SIP
1	154762525 - 154767524	154872525 - 154877524	SIP
1	154962525 - 154967524	155047525 - 155052524	SIP
1	155087525 - 155097524	155167525 - 155177524	SIP
1	155187525 - 155200209	156040210 - 156050209	SIP
1	155205210 - 155210209	155240210 - 155245209	SIP
1	155210210 - 155220209	156490209 - 156500208	SIP
1	155250210 - 155260209	155590210 - 155600209	SIP
1	155250210 - 155260209	155320210 - 155330209	SIP
1	155270210 - 155275209	155320210 - 155325209	SIP
1	155320210 - 155330209	156740209 - 156750208	SIP
1	155340210 - 155350209	155580210 - 155590209	SIP
1	155610210 - 155615209	155745210 - 155750209	SIP
1	155860210 - 155865209	155905210 - 155910209	SIP
1	155910210 - 155920209	156010210 - 156020209	SIP
1	155930210 - 155935209	156015210 - 156020209	SIP
1	155935210 - 155940209	156210210 - 156215209	SIP
1	156090210 - 156095209	156130210 - 156135209	SIP
1	156090210 - 156100209	156220210 - 156230209	SIP
1	156140210 - 156145209	156225210 - 156230209	SIP
1	156380210 - 156390208	156600209 - 156610208	SIP
1	156385209 - 156390208	156445209 - 156450208	SIP
1	156450209 - 156460208	156600209 - 156610208	SIP
1	156455209 - 156460208	156500209 - 156505208	SIP
1	156680209 - 156690208	156860209 - 156870208	SIP
1	156685209 - 156690208	156725209 - 156730208	SIP
1	156750209 - 156760208	161160211 - 161170210	SIP
1	157090209 - 157095208	157155209 - 157160209	SIP
1	157160210 - 157170210	157490211 - 157500210	SIP
1	157160210 - 157170210	158120211 - 158130210	SIP
1	157360211 - 157370210	157490211 - 157500210	SIP
1	157570211 - 157580210	157940211 - 157950210	SIP
1	157570211 - 157580210	158120211 - 158130210	SIP
1	157960211 - 157970210	158120211 - 158130210	SIP
1	157960211 - 157970210	158990211 - 159000210	SIP
1	157990211 - 157995210	158085211 - 158090210	SIP
1	157990211 - 157995210	158035211 - 158040210	SIP
1	158200211 - 158210210	158990211 - 159000210	SIP
1	158200211 - 158210210	158520211 - 158530210	SIP
1	158200211 - 158210210	159070211 - 159080210	SIP
1	159130211 - 159140210	159210211 - 159220210	SIP
1	159150211 - 159160210	160360211 - 160370210	SIP
1	159210211 - 159220210	160010211 - 160020210	SIP
1	159260211 - 159270210	160520211 - 160530210	SIP
1	159780211 - 159790210	159890211 - 159900210	SIP
1	159780211 - 159790210	160240211 - 160250210	SIP
1	159790211 - 159800210	160010211 - 160020210	SIP
1	159930211 - 159940210	160250211 - 160260210	SIP
1	159930211 - 159940210	160000211 - 160010210	SIP
1	159970211 - 159980210	160380211 - 160390210	SIP
1	160100211 - 160110210	160250211 - 160260210	SIP
1	160100211 - 160105210	160290211 - 160295210	SIP
1	160190211 - 160195210	160285211 - 160290210	SIP
1	160190211 - 160195210	160250211 - 160255210	SIP
1	160720211 - 160730210	160980211 - 160990210	SIP
1	161040211 - 161045210	161095211 - 161100210	SIP
1	161120211 - 161130210	162550211 - 162560210	SIP
1	161200211 - 161210210	161740211 - 161750210	SIP
1	161200211 - 161210210	161530211 - 161540210	SIP
1	161200211 - 161210210	162030211 - 162040210	SIP
1	161220211 - 161230210	161380211 - 161390210	SIP
1	161220211 - 161230210	161610211 - 161620210	SIP
1	161315211 - 161320210	161370211 - 161375210	SIP
1	161380211 - 161390210	162550211 - 162560210	SIP
1	161390211 - 161400210	161730211 - 161740210	SIP
1	161390211 - 161400210	162030211 - 162040210	SIP
1	161480211 - 161490210	161740211 - 161750210	SIP
1	161530211 - 161540210	162030211 - 162040210	SIP
1	161555211 - 161560210	161635211 - 161640210	SIP
1	161560211 - 161570210	161730211 - 161740210	SIP
1	161775211 - 161780210	162775211 - 162780210	SIP
1	161790211 - 161800210	162270211 - 162280210	SIP
1	161790211 - 161800210	162030211 - 162040210	SIP
1	161790211 - 161800210	162390211 - 162400210	SIP
1	161860211 - 161870210	162030211 - 162040210	SIP
1	161915211 - 161920210	162030211 - 162035210	SIP
1	161960211 - 161965210	162020211 - 162025210	SIP
1	162050211 - 162060210	162490211 - 162500210	SIP
1	162050211 - 162060210	162270211 - 162280210	SIP
1	162050211 - 162060210	162390211 - 162400210	SIP
1	162050211 - 162060210	162800211 - 162810210	SIP
1	162500211 - 162505210	162570211 - 162575210	SIP
1	162610211 - 162620210	162790211 - 162800210	SIP
1	162735211 - 162740210	162775211 - 162780210	SIP
1	162840211 - 162850210	163170211 - 163180210	SIP
1	162850211 - 162860210	165070764 - 165080763	SIP
1	162850211 - 162860210	163310211 - 163320210	SIP
1	163345211 - 163350210	164785764 - 164790763	SIP
1	163360211 - 163370210	165070764 - 165080763	SIP
1	163405211 - 163410210	165070764 - 165075763	SIP
1	163520211 - 163530210	165070764 - 165080763	SIP
1	163705270 - 163710269	164045764 - 164050763	SIP
1	163840764 - 163850763	164780764 - 164790763	SIP
1	164160764 - 164170763	164780764 - 164790763	SIP
1	164220764 - 164230763	164370764 - 164380763	SIP
1	164220764 - 164230763	164780764 - 164790763	SIP
1	164310764 - 164320763	164780764 - 164790763	SIP
1	164380764 - 164390763	164780764 - 164790763	SIP
1	165140764 - 165150763	165590764 - 165600763	SIP
1	165140764 - 165150763	165360764 - 165370763	SIP
1	165250764 - 165260763	165590764 - 165600763	SIP
1	165370764 - 165380763	166370764 - 166380763	SIP
1	165380764 - 165390763	165900764 - 165910763	SIP
1	165380764 - 165390763	165590764 - 165600763	SIP
1	165385764 - 165390763	166465764 - 166470763	SIP
1	165390764 - 165400763	166160764 - 166170763	SIP
1	165410764 - 165420763	166460764 - 166470763	SIP
1	165590764 - 165600763	166830764 - 166840763	SIP
1	165590764 - 165600763	166380764 - 166390763	SIP
1	165590764 - 165600763	166470764 - 166480763	SIP
1	165600764 - 165610763	165910764 - 165920763	SIP
1	165610764 - 165620763	166160764 - 166170763	SIP
1	165715764 - 165720763	165910764 - 165915763	SIP
1	165770764 - 165775763	166435764 - 166440763	SIP
1	165920764 - 165930763	166160764 - 166170763	SIP
1	165920764 - 165930763	166430764 - 166440763	SIP
1	165925764 - 165930763	166475764 - 166480763	SIP
1	165960764 - 165970763	166240764 - 166250763	SIP
1	166160764 - 166170763	166370764 - 166380763	SIP
1	166870764 - 166880763	167220764 - 167230763	SIP
1	166880764 - 166890763	167050764 - 167060763	SIP
1	166890764 - 166900763	167430764 - 167440763	SIP
1	167060764 - 167070763	167530764 - 167540763	SIP
1	167060764 - 167070763	167440764 - 167450763	SIP
1	167060764 - 167070763	167680764 - 167690763	SIP
1	167065764 - 167070763	167260764 - 167265763	SIP
1	167260764 - 167270763	167680764 - 167690763	SIP
1	167260764 - 167270763	167530764 - 167540763	SIP
1	167260764 - 167270763	167440764 - 167450763	SIP
1	167550764 - 167560763	167800764 - 167810763	SIP
1	167550764 - 167560763	167680764 - 167690763	SIP
1	167595764 - 167600763	167685764 - 167690763	SIP
1	167710764 - 167715763	167800764 - 167805763	SIP
1	167710764 - 167720763	168130763 - 168140762	SIP
1	167715764 - 167720763	167930763 - 167935762	SIP
1	167740764 - 167745763	168000763 - 168005762	SIP
1	167815763 - 167820762	167935763 - 167940762	SIP
1	167835763 - 167840762	168010763 - 168015762	SIP
1	167930763 - 167940762	168130763 - 168140762	SIP
1	167935763 - 167940762	168170763 - 168175762	SIP
1	167960763 - 167970762	169370763 - 169380762	SIP
1	167970763 - 167975762	168015763 - 168020762	SIP
1	168080763 - 168085762	168135763 - 168140762	SIP
1	168220763 - 168230762	169110763 - 169120762	SIP
1	168340763 - 168350762	169340763 - 169350762	SIP
1	168340763 - 168350762	168750763 - 168760762	SIP
1	168340763 - 168350762	168570763 - 168580762	SIP
1	168430763 - 168440762	169340763 - 169350762	SIP
1	168430763 - 168440762	168570763 - 168580762	SIP
1	168600763 - 168610762	168890763 - 168900762	SIP
1	168600763 - 168610762	169100763 - 169110762	SIP
1	168600763 - 168610762	168700763 - 168710762	SIP
1	168600763 - 168610762	169340763 - 169350762	SIP
1	168600763 - 168610762	168780763 - 168790762	SIP
1	168605763 - 168610762	168760763 - 168765762	SIP
1	168710763 - 168720762	169350763 - 169360762	SIP
1	168760763 - 168770762	169110763 - 169120762	SIP
1	168775763 - 168780762	169340763 - 169345762	SIP
1	168790763 - 168800762	169340763 - 169350762	SIP
1	169170763 - 169180762	169290763 - 169300762	SIP
1	169370763 - 169375762	169545763 - 169550762	SIP
1	169550763 - 169560762	169800860 - 169810859	SIP
1	169550763 - 169560762	169700860 - 169710859	SIP
1	169595763 - 169600762	169805860 - 169810859	SIP
1	169600763 - 169605762	169710860 - 169715859	SIP
1	169730860 - 169735859	169765860 - 169770859	SIP
1	169900860 - 169910859	171220862 - 171230861	SIP
1	169900860 - 169910859	171300862 - 171310861	SIP
1	169920860 - 169930859	170750860 - 170760859	SIP
1	169920860 - 169930859	170660860 - 170670859	SIP
1	169920860 - 169930859	170920860 - 170930859	SIP
1	169920860 - 169930859	170420860 - 170430859	SIP
1	169930860 - 169935859	170880860 - 170885859	SIP
1	169930860 - 169940859	170280860 - 170290859	SIP
1	169930860 - 169940859	170000860 - 170010859	SIP
1	169930860 - 169940859	170540860 - 170550859	SIP
1	169975860 - 169980859	170645860 - 170650859	SIP
1	169980860 - 169990859	170150860 - 170160859	SIP
1	169990860 - 170000859	170280860 - 170290859	SIP
1	170070860 - 170075859	170675860 - 170680859	SIP
1	170160860 - 170165859	170700860 - 170705859	SIP
1	170160860 - 170170859	170900860 - 170910859	SIP
1	170270860 - 170280859	170920860 - 170930859	SIP
1	170280860 - 170285859	170660860 - 170665859	SIP
1	170280860 - 170290859	170700860 - 170710859	SIP
1	170280860 - 170290859	170530860 - 170540859	SIP
1	170520860 - 170530859	170660860 - 170670859	SIP
1	170525860 - 170530859	170705860 - 170710859	SIP
1	170530860 - 170540859	170910860 - 170920859	SIP
1	170580860 - 170585859	170770860 - 170775859	SIP
1	170585860 - 170590859	170920860 - 170925859	SIP
1	170670860 - 170680859	170920860 - 170930859	SIP
1	170700860 - 170710859	172340861 - 172350860	SIP
1	170705860 - 170710859	170905860 - 170910859	SIP
1	170790860 - 170800859	170870860 - 170880859	SIP
1	170960860 - 170970859	171220862 - 171230861	SIP
1	170960860 - 170970859	171310862 - 171320861	SIP
1	171075860 - 171080859	171230862 - 171235861	SIP
1	171080860 - 171085859	171185862 - 171190861	SIP
1	171160862 - 171170861	172010861 - 172020860	SIP
1	171310862 - 171320861	171480862 - 171490861	SIP
1	171320862 - 171330861	172030861 - 172040860	SIP
1	171435862 - 171440861	171480862 - 171485861	SIP
1	171490862 - 171500861	172530861 - 172540860	SIP
1	171640861 - 171650860	171710861 - 171720860	SIP
1	171640861 - 171650860	171980861 - 171990860	SIP
1	171650861 - 171655860	171780861 - 171785860	SIP
1	171740861 - 171750860	175190865 - 175200864	SIP
1	171770861 - 171780860	175000865 - 175010864	SIP
1	171780861 - 171790860	173860863 - 173870862	SIP
1	171790861 - 171800860	172440861 - 172450860	SIP
1	171800861 - 171810860	172710861 - 172720860	SIP
1	171800861 - 171810860	171980861 - 171990860	SIP
1	171815861 - 171820860	172535861 - 172540860	SIP
1	171830861 - 171840860	172530861 - 172540860	SIP
1	171915861 - 171920860	172010861 - 172015860	SIP
1	171990861 - 172000860	172570861 - 172580860	SIP
1	171990861 - 172000860	172720861 - 172730860	SIP
1	171990861 - 171995860	172025861 - 172030860	SIP
1	171990861 - 172000860	172440861 - 172450860	SIP
1	171995861 - 172000860	172425861 - 172430860	SIP
1	172080861 - 172090860	172400861 - 172410860	SIP
1	172140861 - 172150860	172390861 - 172400860	SIP
1	172140861 - 172145860	172320861 - 172325860	SIP
1	172140861 - 172145860	172360861 - 172365860	SIP
1	172320861 - 172330860	172390861 - 172400860	SIP
1	172355861 - 172360860	172395861 - 172400860	SIP
1	172450861 - 172460860	172710861 - 172720860	SIP
1	172530861 - 172540860	174990864 - 175000864	SIP
1	172730861 - 172740860	173400862 - 173410861	SIP
1	172730861 - 172740860	174060863 - 174070862	SIP
1	172730861 - 172740860	174740863 - 174750862	SIP
1	172740861 - 172750860	173200862 - 173210861	SIP
1	172820861 - 172830860	173200862 - 173210861	SIP
1	172980861 - 172985860	173190862 - 173195861	SIP
1	173410862 - 173420861	174070863 - 174080862	SIP
1	173415862 - 173420861	174215863 - 174220862	SIP
1	173420862 - 173430861	174990864 - 175000864	SIP
1	173420862 - 173430861	174150863 - 174160862	SIP
1	173420862 - 173430861	174730863 - 174740862	SIP
1	173420862 - 173430861	173820863 - 173830862	SIP
1	173420862 - 173430861	173920863 - 173930862	SIP
1	173425862 - 173430861	174750863 - 174755862	SIP
1	173430862 - 173435861	173470862 - 173475861	SIP
1	173430862 - 173440861	173710862 - 173720861	SIP
1	173470862 - 173480861	175190865 - 175200864	SIP
1	173470862 - 173475861	174155863 - 174160862	SIP
1	173640862 - 173650861	174720863 - 174730862	SIP
1	173720862 - 173730861	174710863 - 174720862	SIP
1	173760862 - 173770861	174230863 - 174240862	SIP
1	173760862 - 173770861	174080863 - 174090862	SIP
1	173860863 - 173870862	174020863 - 174030862	SIP
1	173860863 - 173870862	174990864 - 175000864	SIP
1	173860863 - 173870862	175180865 - 175190864	SIP
1	173865863 - 173870862	174160863 - 174165862	SIP
1	173910863 - 173920862	174730863 - 174740862	SIP
1	173930863 - 173940862	174670863 - 174680862	SIP
1	173930863 - 173940862	174410863 - 174420862	SIP
1	173960863 - 173965862	174170863 - 174175862	SIP
1	173970863 - 173980862	174220863 - 174230862	SIP
1	173975863 - 173980862	174070863 - 174075862	SIP
1	173975863 - 173980862	174015863 - 174020862	SIP
1	174250863 - 174260862	174740863 - 174750862	SIP
1	174630863 - 174640862	176980865 - 176990864	SIP
1	174760863 - 174770862	175120865 - 175130864	SIP
1	174770863 - 174780862	174980864 - 174990863	SIP
1	175010865 - 175020864	176200865 - 176210864	SIP
1	175025865 - 175030864	176880865 - 176885864	SIP
1	175030865 - 175040864	175120865 - 175130864	SIP
1	175030865 - 175040864	175310865 - 175320864	SIP
1	175130865 - 175140864	176070865 - 176080864	SIP
1	175140865 - 175150864	176830865 - 176840864	SIP
1	175140865 - 175150864	175880865 - 175890864	SIP
1	175150865 - 175160864	175310865 - 175320864	SIP
1	175150865 - 175155864	175220865 - 175225864	SIP
1	175170865 - 175180864	176560865 - 176570864	SIP
1	175170865 - 175180864	175540865 - 175550864	SIP
1	175350865 - 175360864	176000865 - 176010864	SIP
1	175360865 - 175370864	176840865 - 176850864	SIP
1	175360865 - 175370864	176550865 - 176560864	SIP
1	175370865 - 175380864	176070865 - 176080864	SIP
1	175370865 - 175380864	175880865 - 175890864	SIP
1	175370865 - 175380864	176300865 - 176310864	SIP
1	175410865 - 175420864	177740866 - 177750865	SIP
1	175440865 - 175450864	176030865 - 176040864	SIP
1	175470865 - 175480864	175740865 - 175750864	SIP
1	175470865 - 175480864	175880865 - 175890864	SIP
1	175535865 - 175540864	175645865 - 175650864	SIP
1	175545865 - 175550864	176565865 - 176570864	SIP
1	175910865 - 175920864	176410865 - 176420864	SIP
1	175940865 - 175950864	176020865 - 176030864	SIP
1	175960865 - 175965864	176135865 - 176140864	SIP
1	176370865 - 176380864	176840865 - 176850864	SIP
1	176370865 - 176380864	176550865 - 176560864	SIP
1	176370865 - 176380864	176680865 - 176690864	SIP
1	176375865 - 176380864	176880865 - 176885864	SIP
1	176550865 - 176560864	176690865 - 176700864	SIP
1	176550865 - 176560864	176840865 - 176850864	SIP
1	176690865 - 176695864	176840865 - 176845864	SIP
1	176890865 - 176900864	177940866 - 177950865	SIP
1	176890865 - 176900864	177170865 - 177180864	SIP
1	176890865 - 176900864	178270866 - 178280865	SIP
1	176900865 - 176910864	177770866 - 177780865	SIP
1	177260865 - 177270864	177780866 - 177790865	SIP
1	177940866 - 177950865	178280866 - 178290865	SIP
1	177960866 - 177970865	179020866 - 179030865	SIP
1	177970866 - 177980865	178730866 - 178740865	SIP
1	177980866 - 177990865	178090866 - 178100865	SIP
1	178020866 - 178030865	178280866 - 178290865	SIP
1	178300866 - 178310865	178490866 - 178500865	SIP
1	178300866 - 178310865	178750866 - 178760865	SIP
1	178530866 - 178540865	178750866 - 178760865	SIP
1	178530866 - 178540865	179000866 - 179010865	SIP
1	178530866 - 178540865	179360866 - 179370865	SIP
1	178770866 - 178780865	179370866 - 179380865	SIP
1	178770866 - 178780865	179000866 - 179010865	SIP
1	178810866 - 178815865	179000866 - 179005865	SIP
1	179050866 - 179060865	179820866 - 179830865	SIP
1	179070866 - 179080865	179590866 - 179600865	SIP
1	179070866 - 179080865	179360866 - 179370865	SIP
1	179080866 - 179090865	179290866 - 179300865	SIP
1	179110866 - 179120865	179190866 - 179200865	SIP
1	179230866 - 179235865	179290866 - 179295865	SIP
1	179230866 - 179235865	179360866 - 179365865	SIP
1	179370866 - 179380865	179590866 - 179600865	SIP
1	179700866 - 179710865	180010866 - 180020865	SIP
1	179700866 - 179710865	180480866 - 180490865	SIP
1	179700866 - 179710865	180180866 - 180190865	SIP
1	179700866 - 179710865	179810866 - 179820865	SIP
1	179860866 - 179870865	180480866 - 180490865	SIP
1	179880866 - 179890865	180150866 - 180160865	SIP
1	179890866 - 179900865	180040866 - 180050865	SIP
1	179975866 - 179980865	180020866 - 180025865	SIP
1	180090866 - 180095865	180175866 - 180180865	SIP
1	180180866 - 180190865	180470866 - 180480865	SIP
1	180250866 - 180260865	180470866 - 180480865	SIP
1	180500866 - 180510865	181020865 - 181030864	SIP
1	180510866 - 180520864	181160865 - 181170864	SIP
1	180510866 - 180520864	180860865 - 180870864	SIP
1	180525865 - 180530864	180630865 - 180635864	SIP
1	180880865 - 180890864	181420865 - 181430864	SIP
1	180880865 - 180890864	181160865 - 181170864	SIP
1	181025865 - 181030864	181080865 - 181085864	SIP
1	181030865 - 181040864	181140865 - 181150864	SIP
1	181085865 - 181090864	181140865 - 181145864	SIP
1	181090865 - 181100864	182600866 - 182610865	SIP
1	181180865 - 181190864	181420865 - 181430864	SIP
1	181185865 - 181190864	182425866 - 182430865	SIP
1	181190865 - 181200864	182060866 - 182070865	SIP
1	181455865 - 181460864	182505866 - 182510865	SIP
1	181470865 - 181480864	182390866 - 182400865	SIP
1	181470865 - 181480864	182070866 - 182080865	SIP
1	181480865 - 181490864	181930866 - 181940865	SIP
1	181820866 - 181830865	182010866 - 182020865	SIP
1	181960866 - 181965865	182425866 - 182430865	SIP
1	181970866 - 181975865	182010866 - 182015865	SIP
1	182080866 - 182090865	182390866 - 182400865	SIP
1	182080866 - 182090865	182770866 - 182780865	SIP
1	182080866 - 182090865	182580866 - 182590865	SIP
1	182085866 - 182090865	182135866 - 182140865	SIP
1	182140866 - 182150865	182390866 - 182400865	SIP
1	182440866 - 182450865	182780866 - 182790865	SIP
1	182590866 - 182600865	182780866 - 182790865	SIP
1	182870866 - 182880865	186350869 - 186360868	SIP
1	182950866 - 182960865	183530866 - 183540865	SIP
1	182950866 - 182960865	183230866 - 183240865	SIP
1	182960866 - 182970865	183100866 - 183110865	SIP
1	182965866 - 182970865	183020866 - 183025865	SIP
1	183020866 - 183030865	184410867 - 184420866	SIP
1	183270866 - 183280865	183610866 - 183620865	SIP
1	183280866 - 183290865	183460866 - 183470865	SIP
1	183280866 - 183290865	183530866 - 183540865	SIP
1	183280866 - 183285865	183315866 - 183320865	SIP
1	183290866 - 183300865	184000867 - 184010866	SIP
1	183470866 - 183480865	184030867 - 184040866	SIP
1	183470866 - 183480865	183630866 - 183640865	SIP
1	183650866 - 183660865	184060867 - 184070866	SIP
1	183650866 - 183660865	184700867 - 184710866	SIP
1	183650866 - 183660865	183910867 - 183920866	SIP
1	183670866 - 183680865	184220867 - 184230866	SIP
1	183760866 - 183770865	183880867 - 183890866	SIP
1	183910867 - 183920866	184680867 - 184690866	SIP
1	183910867 - 183920866	184210867 - 184220866	SIP
1	183950867 - 183960866	184030867 - 184040866	SIP
1	183970867 - 183980866	184390867 - 184400866	SIP
1	183980867 - 183990866	184960869 - 184970868	SIP
1	183985867 - 183990866	184825867 - 184830866	SIP
1	184070867 - 184075866	184380867 - 184385866	SIP
1	184070867 - 184080866	184210867 - 184220866	SIP
1	184070867 - 184080866	184660867 - 184670866	SIP
1	184080867 - 184085866	184560867 - 184565866	SIP
1	184220867 - 184230866	184660867 - 184670866	SIP
1	184380867 - 184390866	184650867 - 184660866	SIP
1	184390867 - 184395866	184530867 - 184535866	SIP
1	184800867 - 184810866	185150869 - 185160868	SIP
1	184800867 - 184810866	186210869 - 186220868	SIP
1	184800867 - 184810866	185680869 - 185690868	SIP
1	184800867 - 184810866	184980869 - 184990868	SIP
1	184860867 - 184870866	184960869 - 184970868	SIP
1	185140869 - 185145868	186330869 - 186335868	SIP
1	185150869 - 185160868	185670869 - 185680868	SIP
1	185160869 - 185170868	186210869 - 186220868	SIP
1	185220869 - 185230868	186000869 - 186010868	SIP
1	185310869 - 185320868	185420869 - 185430868	SIP
1	185310869 - 185320868	185670869 - 185680868	SIP
1	185315869 - 185320868	185365869 - 185370868	SIP
1	185315869 - 185320868	185565869 - 185570868	SIP
1	185410869 - 185420868	186220869 - 186230868	SIP
1	185420869 - 185430868	185670869 - 185680868	SIP
1	185500869 - 185505868	186210869 - 186215868	SIP
1	185710869 - 185720868	186090869 - 186100868	SIP
1	185710869 - 185720868	186290869 - 186300868	SIP
1	185710869 - 185720868	186210869 - 186220868	SIP
1	185810869 - 185820868	186210869 - 186220868	SIP
1	185850869 - 185860868	186030869 - 186040868	SIP
1	185920869 - 185930868	186180869 - 186190868	SIP
1	186400869 - 186410868	186980869 - 186990868	SIP
1	186480869 - 186490868	186980869 - 186990868	SIP
1	186600869 - 186610868	186980869 - 186990868	SIP
1	186670869 - 186680868	186910869 - 186920868	SIP
1	186670869 - 186680868	186970869 - 186980868	SIP
1	186680869 - 186685868	186810869 - 186815868	SIP
1	186680869 - 186685868	186850869 - 186855868	SIP
1	186715869 - 186720868	186980869 - 186985868	SIP
1	186810869 - 186820868	186920869 - 186930868	SIP
1	187030869 - 187040868	188950870 - 188960869	SIP
1	187050869 - 187060868	192440871 - 192450870	SIP
1	187050869 - 187060868	188690870 - 188700869	SIP
1	187060869 - 187070868	188030870 - 188040869	SIP
1	187590869 - 187600868	188040870 - 188050869	SIP
1	187720870 - 187730869	190440871 - 190450870	SIP
1	187885870 - 187890869	188440870 - 188445869	SIP
1	187920870 - 187930869	190400871 - 190410870	SIP
1	188760870 - 188770869	190900871 - 190910870	SIP
1	188825870 - 188830869	190585871 - 190590870	SIP
1	188880870 - 188890869	191360871 - 191370870	SIP
1	189060870 - 189070869	190300871 - 190310870	SIP
1	189865871 - 189870870	190060871 - 190065870	SIP
1	189970871 - 189975870	190015871 - 190020870	SIP
1	189970871 - 189975870	190155871 - 190160870	SIP
1	190930871 - 190940870	194380871 - 194390870	SIP
1	190955871 - 190960870	192140871 - 192145870	SIP
1	191055871 - 191060870	192190871 - 192195870	SIP
1	191360871 - 191370870	194490871 - 194500870	SIP
1	191490871 - 191500870	192710871 - 192720870	SIP
1	191620871 - 191630870	192430871 - 192440870	SIP
1	191670871 - 191680870	192040871 - 192050870	SIP
1	191910871 - 191920870	192380871 - 192390870	SIP
1	191980871 - 191985870	192155871 - 192160870	SIP
1	192030871 - 192040870	195470871 - 195480870	SIP
1	192410871 - 192420870	194390871 - 194400870	SIP
1	192410871 - 192420870	194500871 - 194510870	SIP
1	192470871 - 192480870	193010871 - 193020870	SIP
1	192470871 - 192480870	192600871 - 192610870	SIP
1	192480871 - 192490870	192800871 - 192810870	SIP
1	192480871 - 192490870	193110871 - 193120870	SIP
1	192485871 - 192490870	192520871 - 192525870	SIP
1	192520871 - 192530870	196590871 - 196600870	SIP
1	192600871 - 192610870	192800871 - 192810870	SIP
1	192610871 - 192620870	193020871 - 193030870	SIP
1	192655871 - 192660870	192790871 - 192795870	SIP
1	192800871 - 192810870	193110871 - 193120870	SIP
1	192800871 - 192810870	193010871 - 193020870	SIP
1	193050871 - 193060870	193120871 - 193130870	SIP
1	193100871 - 193110870	198150871 - 198160870	SIP
1	193150871 - 193160870	197170871 - 197180870	SIP
1	193175871 - 193180870	194290871 - 194295870	SIP
1	193180871 - 193190870	194070871 - 194080870	SIP
1	193200871 - 193210870	194160871 - 194170870	SIP
1	193410871 - 193415870	194290871 - 194295870	SIP
1	193430871 - 193440870	194020871 - 194030870	SIP
1	193520871 - 193525870	194200871 - 194205870	SIP
1	193620871 - 193625870	194285871 - 194290870	SIP
1	193775871 - 193780870	194125871 - 194130870	SIP
1	193800871 - 193805870	194010871 - 194015870	SIP
1	193850871 - 193860870	194060871 - 194070870	SIP
1	193970871 - 193980870	194120871 - 194130870	SIP
1	193975871 - 193980870	194010871 - 194015870	SIP
1	194530871 - 194540870	198540871 - 198550870	SIP
1	194890871 - 194900870	196120871 - 196130870	SIP
1	195010871 - 195020870	196920871 - 196930870	SIP
1	195210871 - 195220870	196810871 - 196820870	SIP
1	195250871 - 195260870	196860871 - 196870870	SIP
1	195590871 - 195600870	196030871 - 196040870	SIP
1	195920871 - 195930870	196820871 - 196830870	SIP
1	195920871 - 195930870	198540871 - 198550870	SIP
1	195920871 - 195930870	197270871 - 197280870	SIP
1	196140871 - 196150870	197350871 - 197360870	SIP
1	196140871 - 196150870	196660871 - 196670870	SIP
1	196310871 - 196320870	196660871 - 196670870	SIP
1	196340871 - 196350870	196480871 - 196490870	SIP
1	196355871 - 196360870	196660871 - 196665870	SIP
1	196540871 - 196550870	196650871 - 196660870	SIP
1	196610871 - 196620870	198150871 - 198160870	SIP
1	196750871 - 196760870	196840871 - 196850870	SIP
1	196760871 - 196770870	198050871 - 198060870	SIP
1	196810871 - 196820870	196930871 - 196940870	SIP
1	196820871 - 196830870	197350871 - 197360870	SIP
1	197170871 - 197180870	197350871 - 197360870	SIP
1	197190871 - 197200870	197900871 - 197910870	SIP
1	197310871 - 197320870	198040871 - 198050870	SIP
1	197325871 - 197330870	198470871 - 198475870	SIP
1	197515871 - 197520870	198700872 - 198705871	SIP
1	197520871 - 197530870	198460871 - 198470870	SIP
1	197520871 - 197530870	199560873 - 199570872	SIP
1	197520871 - 197530870	198680872 - 198690871	SIP
1	197520871 - 197530870	197920871 - 197930870	SIP
1	197525871 - 197530870	198355871 - 198360870	SIP
1	197600871 - 197610870	198070871 - 198080870	SIP
1	197610871 - 197620870	198460871 - 198470870	SIP
1	197610871 - 197620870	197920871 - 197930870	SIP
1	197610871 - 197620870	197860871 - 197870870	SIP
1	197710871 - 197715870	198025871 - 198030870	SIP
1	197710871 - 197715870	198220871 - 198225870	SIP
1	197775871 - 197780870	198155871 - 198160870	SIP
1	197775871 - 197780870	197900871 - 197905870	SIP
1	197900871 - 197910870	198150871 - 198160870	SIP
1	197920871 - 197930870	198460871 - 198470870	SIP
1	197920871 - 197925870	198225871 - 198230870	SIP
1	197950871 - 197960870	198360871 - 198370870	SIP
1	197955871 - 197960870	198275871 - 198280870	SIP
1	197975871 - 197980870	198030871 - 198035870	SIP
1	197975871 - 197980870	198200871 - 198205870	SIP
1	198080871 - 198085870	198345871 - 198350870	SIP
1	198080871 - 198090870	198460871 - 198470870	SIP
1	198085871 - 198090870	198285871 - 198290870	SIP
1	198750872 - 198760871	199550873 - 199560872	SIP
1	199555873 - 199560872	200500873 - 200505872	SIP
1	199680873 - 199690872	200500873 - 200510872	SIP
1	199680873 - 199690872	200300873 - 200310872	SIP
1	199950873 - 199960872	200300873 - 200310872	SIP
1	200130873 - 200140872	200490873 - 200500872	SIP
1	200550873 - 200560872	201040873 - 201050872	SIP
1	200555873 - 200560872	200825873 - 200830872	SIP
1	200570873 - 200575872	201105873 - 201110872	SIP
1	200620873 - 200630872	200800873 - 200810872	SIP
1	200665873 - 200670872	200730873 - 200735872	SIP
1	200960873 - 200970872	201040873 - 201050872	SIP
1	200960873 - 200970872	201220873 - 201230872	SIP
1	201080873 - 201085872	201220873 - 201225872	SIP
1	201250873 - 201260872	201350873 - 201360872	SIP
1	201435873 - 201440872	201475873 - 201480872	SIP
1	201440873 - 201450872	201510873 - 201520872	SIP
1	201550873 - 201560872	201700873 - 201710872	SIP
1	201550873 - 201560872	202130873 - 202140872	SIP
1	201550873 - 201560872	201640873 - 201650872	SIP
1	201550873 - 201560872	201790873 - 201800872	SIP
1	201700873 - 201710872	201790873 - 201800872	SIP
1	201875873 - 201880872	202120873 - 202125872	SIP
1	201880873 - 201885872	201970873 - 201975872	SIP
1	201890873 - 201900872	202130873 - 202140872	SIP
1	201890873 - 201895872	202005873 - 202010872	SIP
1	201980873 - 201990872	202340873 - 202350872	SIP
1	201990873 - 202000872	202130873 - 202140872	SIP
1	201995873 - 202000872	202115873 - 202120872	SIP
1	202180873 - 202190872	202710873 - 202720872	SIP
1	202190873 - 202200872	202310873 - 202320872	SIP
1	202340873 - 202350872	202720873 - 202730872	SIP
1	202355873 - 202360872	202415873 - 202420872	SIP
1	202460873 - 202470872	202710873 - 202720872	SIP
1	202490873 - 202500872	202620873 - 202630872	SIP
1	202495873 - 202500872	202600873 - 202605872	SIP
1	202750873 - 202755872	202995873 - 203000872	SIP
1	202810873 - 202815872	202860873 - 202865872	SIP
1	202920873 - 202925872	203000873 - 203005872	SIP
1	203035873 - 203040872	203265873 - 203270872	SIP
1	203110873 - 203120872	203210873 - 203220872	SIP
1	203260873 - 203270872	204120873 - 204130872	SIP
1	203270873 - 203275872	203335873 - 203340872	SIP
1	203270873 - 203280872	203480873 - 203490872	SIP
1	203270873 - 203280872	203690873 - 203700872	SIP
1	203270873 - 203280872	203630873 - 203640872	SIP
1	203330873 - 203340872	203700873 - 203710872	SIP
1	203330873 - 203340872	203620873 - 203630872	SIP
1	203340873 - 203350872	203480873 - 203490872	SIP
1	203345873 - 203350872	203440873 - 203445872	SIP
1	203400873 - 203410872	203470873 - 203480872	SIP
1	203440873 - 203445872	203485873 - 203490872	SIP
1	203500873 - 203510872	204120873 - 204130872	SIP
1	203500873 - 203510872	203620873 - 203630872	SIP
1	203500873 - 203510872	203700873 - 203710872	SIP
1	203550873 - 203555872	203685873 - 203690872	SIP
1	203620873 - 203625872	203690873 - 203695872	SIP
1	203720873 - 203725872	203765873 - 203770872	SIP
1	203860873 - 203870872	204120873 - 204130872	SIP
1	203860873 - 203870872	204500873 - 204510872	SIP
1	203860873 - 203870872	204400873 - 204410872	SIP
1	203900873 - 203910872	204780873 - 204790872	SIP
1	203910873 - 203915872	204035873 - 204040872	SIP
1	204150873 - 204160872	204490873 - 204500872	SIP
1	204160873 - 204170872	204360873 - 204370872	SIP
1	204250873 - 204260872	204360873 - 204370872	SIP
1	204440873 - 204445872	204500873 - 204505872	SIP
1	204560873 - 204565872	204760873 - 204765872	SIP
1	204560873 - 204570872	204800873 - 204810872	SIP
1	204805873 - 204810872	204940873 - 204945872	SIP
1	204970873 - 204980872	205250873 - 205260872	SIP
1	204970873 - 204980872	205060873 - 205070872	SIP
1	204990873 - 205000872	205140873 - 205150872	SIP
1	205120873 - 205130872	205250873 - 205260872	SIP
1	205140873 - 205145872	205250873 - 205255872	SIP
1	205270873 - 205280872	205520873 - 205530872	SIP
1	205270873 - 205275872	205325873 - 205330872	SIP
1	205350873 - 205360872	205520873 - 205530872	SIP
1	205355873 - 205360872	205480873 - 205485872	SIP
1	205520873 - 205530872	205650873 - 205660872	SIP
1	205585873 - 205590872	205905873 - 205910872	SIP
1	205590873 - 205595872	205705873 - 205710872	SIP
1	205590873 - 205595872	205655873 - 205660872	SIP
1	205650873 - 205660872	206101331 - 206111330	SIP
1	205680873 - 205685872	206021368 - 206026367	SIP
1	205710873 - 205720872	206011368 - 206021367	SIP
1	205745873 - 205750872	205810873 - 205815872	SIP
1	205775873 - 205780872	206506668 - 206511667	SIP
1	205790873 - 205795872	206096331 - 206101330	SIP
1	205840873 - 205850872	206316656 - 206326653	SIP
1	205900873 - 205910872	206416641 - 206426650	SIP
1	205910873 - 205920872	206101331 - 206111330	SIP
1	205940873 - 205950872	206946656 - 206956655	SIP
1	206251352 - 206261351	206366651 - 206376645	SIP
1	206256352 - 206261351	206336649 - 206341646	SIP
1	206171330 - 206181329	206456655 - 206466661	SIP
1	206171330 - 206181329	206576674 - 206586668	SIP
1	206166330 - 206171329	206476658 - 206481658	SIP
1	206356648 - 206366650	206436651 - 206446654	SIP
1	206476658 - 206486663	206976656 - 206986655	SIP
1	206486664 - 206496667	206906656 - 206916655	SIP
1	206486664 - 206496667	206656656 - 206666655	SIP
1	206486664 - 206496667	206576674 - 206586668	SIP
1	206541672 - 206546672	206581669 - 206586668	SIP
1	206606648 - 206616655	207066656 - 207076655	SIP
1	206606648 - 206611647	206981656 - 206986655	SIP
1	206626656 - 206636655	206906656 - 206916655	SIP
1	206661656 - 206666655	206906656 - 206911655	SIP
1	206726656 - 206736655	206906656 - 206916655	SIP
1	207076656 - 207086655	207496656 - 207506655	SIP
1	207076656 - 207086655	207396656 - 207406655	SIP
1	207086656 - 207096655	207326656 - 207336655	SIP
1	207256656 - 207261655	207401656 - 207406655	SIP
[truncated: 112,556 more rows]
