# Supplementary material for: Primary osteoarthritis chondrocyte map of chromatin conformation reveals novel candidate effector genes
Source: Ann Rheum Dis. 2024 Mar 13;83(8):1048–59. doi: 10.1136/ard-2023-224945 (PMC11287644; doi:10.1136/ard-2023-224945)
Supplement: Supplementary data [file ard-2023-224945supp021.xlsx]

## Sheet: Empty_Loops_Active_Enhancers
Supplemental Table 10: Chromatin loops without any cCRE regulatory region from ENCODE SCREEN (V3, PMID 32728249) but active sites when overlapped with ATAC-Seq (PMID 30341348) and ChiP-Seq peaks (PMID 30194383) (H3K4me1, H3K27ac).
Chromosome	Loop Anchor 1 position	Loop Anchor 2 position	ATAC-Seq open chromatin region
5	171760000 - 171765000	171835000-171840000	171761895-171763533
6	159240000 - 159245000	159645000-159650000	159645629-159647164
7	17885378 - 17890377	18190378-18200377	18199649-18201769
8	108087773 - 108092772	108432772-108437771	108090305-108090730
8	108087773 - 108092772	108432772-108437771	108091201-108091819
8	108087773 - 108092772	108432772-108437771	108092190-108093553
15	38750001 - 38755000	38790001-38795000	38751478-38752435
16	79665000 - 79670000	80085000-80090000	80083994-80085801
X	148050000 - 148060000	149470000-149480000	149470877-149471397
